# Supplementary material for: Implementation and Evaluation of the Clear Dx Platform for Sequencing SARS-CoV-2 Genomes in a Public Health Laboratory
Source: Microbiol Spectr. 2023 Mar 28;11(2):e04957-22. doi: 10.1128/spectrum.04957-22 (PMC10100861; doi:10.1128/spectrum.04957-22)
Supplement: Supplemental file 1 — Supplemental material. Download spectrum.04957-22-s0001.xlsx, XLSX file, 0.02 MB [file spectrum.04957-22-s0001.xlsx]

## Sheet: Sheet1
Table S1. Details of the 52 SARS-CoV-2 samples and 21 other respiratory virus positive samples used for validation of Clear Dx SARS-CoV-2 Test. A) Twenty seven of 52 SARS-CoV-2 samples previously sequenced either on MinION or Illumina MiSeq, and submitted to the GISAID database were used for validation of Clear Dx. B) The remaining 25 of 54 SARS-CoV-2 samples were sequenced first using Clear Dx a…
A)
Sample Date of Collection	Original Result						Clear Labs Result					# Nucleotide Differences
	GISAID #	Sequencing Method	Nextclade	Pango_lineage (Nextclade)	Sequencing Depth (x)	Assembly Coverage (%)	Clear Labs	Nextclade	Pango_lineage (Nextclade)	Sequencing Depth (x)	Assembly Coverage (%)
2021-01-25	EPI_ISL_1015500	MinION	20B	B.1.1	400	100	CLV1	20B	B.1.1	730	99.6	0
2021-03-23	EPI_ISL_1592247	MinION	20I (Alpha, V1)	B.1.1.7	400	99.98	CLV2	20I (Alpha, V1)	B.1.1.7	368	99.6	0
2021-03-23	EPI_ISL_1592248	MinION	20I (Alpha, V1)	B.1.1.7	400	100	CLV3	20I (Alpha, V1)	B.1.1.7	596	99.6	0
2021-04-23	EPI_ISL_2179054	MinION	20I (Alpha, V1)	B.1.1.7	400	99.06	CLV4	20I (Alpha, V1)	B.1.1.7	415	99.6	0
2021-01-27	EPI_ISL_1494749	MinION	20B	B.1.1.186	400	100	CLV5	20B	B.1.1.186	1810	99.6	0
2021-01-29	EPI_ISL_1493385	MinION	20B	B.1.1.519	400	99.99	CLV6	20B	B.1.1.519	724	99.6	0
2021-01-29	EPI_ISL_1493386	MinION	20G	B.1.2	400	100	CLV7	20G	B.1.2	1596	99.6	0
2021-02-11	EPI_ISL_1262598	MinION	20A	B.1.243	400	100	CLV8	20A	B.1.243	320	99.6	0
2021-03-02	EPI_ISL_1494735	MinION	21C (Epsilon)	B.1.429	400	99.99	CLV9	21C (Epsilon)	B.1.429	448	98.67	0
2021-03-24	EPI_ISL_1592246	MinION	20I (Alpha, V1)	B.1.1.7	400	100	CLV10	20I (Alpha, V1)	B.1.1.7	891	99.6	0
2021-04-15	EPI_ISL_2841846	MinION	20I (Alpha, V1)	B.1.1.7	400	99.01	CLV11	20I (Alpha, V1)	B.1.1.7	385	99.6	0
2021-04-28	EPI_ISL_2617566	MinION	20J (Gamma, V3)	P.1	400	99.02	CLV12	20J (Gamma, V3)	P.1	362	98.63	0
2021-05-04	EPI_ISL_2258241	MinION	20J (Gamma, V3)	P.1	400	100	CLV13	20J (Gamma, V3)	P.1	552	98.63	0
2021-05-05	EPI_ISL_2276130	MinION	21F (lota)	B.1.526	400	99.01	CLV14	21F (Iota)	B.1.526	297	99.6	0
2021-05-05	EPI_ISL_2258270	MinION	20I (Alpha, V1)	B.1.1.7	400	100	CLV15	20I (Alpha, V1)	B.1.1.7	520	99.59	0
2021-04-28	EPI_ISL_2617555	MinION	20I (Alpha, V1)	B.1.1.7	400	99.01	CLV16	20I (Alpha, V1)	B.1.1.7	2329	99.6	0
2021-05-04	EPI_ISL_2258242	MinION	20I (Alpha, V1)	B.1.1.7	400	99.99	CLV17	20I (Alpha, V1)	B.1.1.7	1514	99.6	0
2021-05-04	EPI_ISL_2258244	MinION	20I (Alpha, V1)	B.1.1.7	400	99.03	CLV18	20I (Alpha, V1)	B.1.1.7	1800	98.63	0
2021-06-08	EPI_ISL_2920277	MinION	20I (Alpha, V1)	B.1.1.7	400	94.69	CLV19	20I (Alpha, V1)	B.1.1.7	2226	99.6	1
2021-07-22	EPI_ISL_3987528	Illumina MiSeq	21J (Delta)	AY.103	2505	99.15	CLV20	21J (Delta)	AY.103	1057	98.68	0
2021-07-23	EPI_ISL_3987539	Illumina MiSeq	21J (Delta)	AY.119	2220	99.13	CLV21	21J (Delta)	AY.119	1216	98.68	0
2021-07-23	EPI_ISL_3987546	Illumina MiSeq	21I (Delta)	AY.37	1962	99.14	CLV22	21I (Delta)	AY.37	5969	99.59	0
2021-07-23	EPI_ISL_3987547	Illumina MiSeq	21J (Delta)	AY.119	2423	99.15	CLV23	21J (Delta)	AY.119	1420	98.68	0
2021-07-22	EPI_ISL_3987522	Illumina MiSeq	21J (Delta)	AY.103	2717	99.15	CLV24	21J (Delta)	AY.103	543	98.68	0
2021-07-23	EPI_ISL_3987536	Illumina MiSeq	21J (Delta)	AY.46.4	2633	99.15	CLV25	21J (Delta)	AY.46.4	1067	98.68	0
2021-07-23	EPI_ISL_3987541	Illumina MiSeq	21A (Delta)	B.1.617.2	1642	99.14	CLV26	21A (Delta)	B.1.617.2	1849	99.6	0
2021-07-23	EPI_ISL_3987545	Illumina MiSeq	21J (Delta)	AY.103	3049	99.14	CLV27	21J (Delta)	AY.103	2149	99.22	1
Nextclade analysis performed on these samples on Nov 14, 2022. Number of nucleotide differences was identified by aligning the sequences of the corresponding sample using Clustal Omega (1).
Sequences with frameshift.
B)
ClearLabs results					MiSeq results					# Nucleotide Differences	Comments
ClearLabs Sample_ID	clearlabs assembly_coverage (%)	clearlabs sequencing_depth (x)	Nextclade	Pango_lineage (Nextclade)	MiSeq Sample_ID	MiSeq assembly_coverage (%)	MiSeq sequencing_depth (x)	Nextcalde	Pango_lineage (Nextclade)
CL1	97.4808	186.721	21J (Delta)	AY.103	MS1	83.92	179	21J (Delta)	AY.103	0
CL2	98.6782	953.731	21J (Delta)	AY.103	MS2	97.81	1532	21J (Delta)	AY.103	0
CL3	54.1852	358.445	21J (Delta)	AY.3	MS3	97.54	2091	21J (Delta)	AY.3	0	Low assembly coverage in ClearLabs data
CL4	98.6751	867.97	21J (Delta)	AY.44	MS4	95.07	1673	21J (Delta)	AY.44	0
CL5	95.8381	306.55	21J (Delta)	AY.117	MS5	95.99	1908	21J (Delta)	AY.117	0
CL6	97.6753	800.082	21J (Delta)	AY.100	MS6	96.81	1638	21J (Delta)	AY.100	0
CL7	97.6915	275.538	21J (Delta)	AY.103	MS7	94.31	1377	21J (Delta)	AY.103	0
CL8	98.103	592.383	21J (Delta)	AY.3	MS8	87.55	200	21J (Delta)	AY.3	0
CL9	97.9692	942.475	21J (Delta)	AY.4	MS9	96.53	1506	21J (Delta)	AY.4	1
CL10	98.6751	1366.37	21J (Delta)	AY.39	MS10	98	2080	21J (Delta)	AY.39	0
CL11	96.7682	726.868	21I (Delta)	AY.37	MS11	92.76	1230	21I (Delta)	AY.37	0
CL12	97.6882	308.931	21J (Delta)	AY.39	MS12	93.26	946	21J (Delta)	B.1.617.2	0	Same clade/lineage, but sub-lineage wasn't assigned in MiSeq data possibly due to low coverage
CL13	98.6785	875.781	21J (Delta)	AY.122.4	MS13	98.71	1776	21J (Delta)	AY.122	1
CL14	54.0715	189.844	21J (Delta)	AY.98.1	MS14	95.57	1854	21J (Delta)	AY.98.1	1	Low assembly coverage in ClearLabs data
CL15	98.6751	1471.7	21I (Delta)	AY.26	MS15	95.06	1713	21I (Delta)	B.1.617.2	0	Same clade/lineage, but sub-lineage wasn't assigned in MiSeq data possibly due to low coverage
CL16	97.6915	453.127	21J (Delta)	AY.43	MS16	94.76	1498	21J (Delta)	AY.43	0
CL17	87.7141	829.796	21J (Delta)	AY.113	MS17	97.82	1998	21J (Delta)	AY.113	0	Low assembly coverage in ClearLabs data
CL18	98.6651	927.746	21J (Delta)	AY.3	MS18	98.71	2001	21J (Delta)	AY.3	0
CL19	98.6785	1461.25	21I (Delta)	AY.47	MS19	94.29	1448	21I (Delta)	AY.47	0
CL20	95.9956	1582.04	21K (Omicron)	BA.1.17	MS20	95.21	1925	21K (Omicron)	BA.1.17	1
CL21	98.6751	1980.28	21J (Delta)	AY.100	MS21	97.6	1959	21J (Delta)	AY.100	0
CL22	98.6785	4066.07	21J (Delta)	AY.103	MS22	98.7	2242	21J (Delta)	AY.103	0
CL23	98.6785	1099.88	21J (Delta)	AY.44	MS23	91.84	927	21J (Delta)	AY.44	0
CL24	98.6149	1316.32	21J (Delta)	AY.118	MS24	92.57	1245	21J (Delta)	AY.118	0
CL25	98.6784	826.356	21J (Delta)	AY.25	MS25	95.78	1329	21J (Delta)	AY.25	0
Nextclade analysis performed on these samples on Nov 10, 2022.
Number of nucleotide differences was identified by aligning the sequences of the corresponding sample using Clustal Omega (1).
Sequence with frameshift.
C)
Date of collection	Flu/RPP Results	Clear Labs Result
		# of reads mapped	% Coverage
2021-09-03	Human metapneumovirus	4	0
2021-08-19	Human metapneumovirus	4	0
2021-08-25	Human metapneumovirus	5	0
2021-09-16	Influenza Negative	4	0
2021-09-16	Influenza Negative	4	0
2021-09-17	Influenza Negative	4	0
2021-09-17	Influenza Negative	3	0
2021-09-17	Influenza Negative	4	0
2021-09-17	Influenza Negative	4	0
2021-09-17	Influenza Negative	4	0
2021-09-17	Influenza Negative	4	0
2021-09-07	Parainfluenza virus 3	4	0
2021-09-07	Rhinovirus/Enterovirus	4	0
2021-09-07	Rhinovirus/Enterovirus	5	0
2021-09-07	Rhinovirus/Enterovirus	5	0
2021-09-07	Rhinovirus/Enterovirus	5	0
2021-09-08	Rhinovirus/Enterovirus	5	0
2021-09-07	RSV B	4	0
2021-09-04	RSV B	4	0
2021-09-07	Adenovirus	4	0
2021-09-07	CoV 229E	4	0
RPP – Respiratory Pathogen Panel (Luminex NxTAG) assay was performed as described (2).
Number of reads mappped to SARS-CoV-2 in the other respiratory virus positive, but SARS-CoV-2 negative samples.
References
1) Madeira F, Pearce M, Tivey ARN, et al. 2022. Search and sequence analysis tools services from EMBL-EBI in 2022. Nucleic Acids Research. Apr:gkac240. DOI: 10.1093/nar/gkac240. PMID: 35412617; PMCID: PMC9252731.
2) Scott S, Pfotenhauer B, Weiner JJ, Hilleshiem J, Khubbar M, Bhattacharyya S. 2021. Respiratory pathogen coinfections in SARS-CoV-2 positive patients in southeastern Wisconsin: a retrospective analysis. Microbiology Spectrum, 9(2):e00831-21.
