# Supplementary material for: Implementation and Evaluation of the Clear Dx Platform for Sequencing SARS-CoV-2 Genomes in a Public Health Laboratory
Source: Microbiol Spectr. 2023 Mar 28;11(2):e04957-22. doi: 10.1128/spectrum.04957-22 (PMC10100861; doi:10.1128/spectrum.04957-22)
Supplement: Supplemental file 2 — Supplemental material. Download spectrum.04957-22-s0002.xlsx, XLSX file, 0.02 MB [file spectrum.04957-22-s0002.xlsx]

## Sheet: Sheet1
Table S2. Calculating the overall precision of Clear Dx platform. Previously sequenced 12 SARS-CoV-2 positive samples either on MinION or Illumina MiSeq platform were used to measure the repeatability and reproducibility of Clear Dx. A) The repeatability was measured by running these samples in duplicate in the same run by a single operator. B) The reproducibility was assessed by running these sa…
(A) Repeatability (Clade and Pango Lineage were reassessed in Nextclade on 01 November 2022).
Clear Labs ID	DOC	Previous data generated on MinION Platform						Clear Labs Result 1 (duplicate-1)				Clear Labs Result 2 (duplicate-2)
		GISAID #	NextClade	Pangolin	Length	Ns	% N	Depth (x)	Genome Coverage (%)	NextClade	Pangolin	Depth (x)	Genome Coverage (%)	NextClade	Pangolin
CLV_1	2021-01-21	EPI_ISL_1493367	21C (Epsilon)	B.1.429	29782	0	0	3561	99.6	21C (Epsilon)	B.1.429	2378	99.6	21C (Epsilon)	B.1.429
CLV-2	2021-01-26	EPI_ISL_1493376	20B	B.1.1	29782	1	3.35773e-05	766	99.59	20B	B.1.1	935	99.6	20B	B.1.1
CLV-3	2021-01-26	EPI_ISL_1493377	20B	B.1.1	29782	5	0.000167887	502	98.67	20B	B.1.1	541	98.53	20B	B.1.1
CLV-4	2021-01-27	EPI_ISL_1494755	20G	B.1.2	29767	0	0	1429	99.6	20G	B.1.2	616	99.6	20G	B.1.2
CLV-5	2021-03-05	EPI_ISL_1494731	20G	B.1.2	29779	0	0	3429	99.6	20G	B.1.2	461	97.64	20G	B.1.2
CLV-6	2021-04-05	EPI_ISL_1608159	20B	B.1.1.519	29782	1	3.35773e-05	1258	99.6	20B	B.1.1.519	1264	99.6	20B	B.1.1.519
CLV-7	2021-04-29	EPI_ISL_2179060	20I (Alpha, V1)	B.1.1.7	29763	2	6.71975e-05	581	99.6	20I (Alpha, V1)	B.1.1.7	685	99.6	20I (Alpha, V1)	B.1.1.7
CLV-8	2021-09-10	EPI_ISL_4552730	21J (Delta)	AY.39.1	29769	1436	0.0482381	5433	99.6	21J (Delta)	AY.39.1	877	98.68	21J (Delta)	AY.39.1
CLV-9	2021-09-09	EPI_ISL_4552729	21J (Delta)	AY.39.1	29769	1436	0.0482381	2419	98.68	21J (Delta)	AY.39.1	5223	99.6	21J (Delta)	AY.39.1
CLV-10	2021-09-09	EPI_ISL_4552727	21J (Delta)	AY.113	29289	1399	0.0477654	4888	99.6	21J (Delta)	AY.113	2710	99.6	21J (Delta)	AY.113
CLV-11	2021-09-09	EPI_ISL_4552725	21J (Delta)	AY.39.1	29769	1155	0.0387988	4210	99.59	21J (Delta)	AY.39.1	5756	99.6	21J (Delta)	AY.39.1
CLV-12	2021-09-09	EPI_ISL_4552723	21J (Delta)	AY.103	29769	1106	0.0371527	3638	99.6	21J (Delta)	AY.103	11051	99.6	21J (Delta)	AY.103
*DOC - Date of collection
(B) Reproducibility (Clade and Pango Lineage were reassessed in Nextclade on 01 November 2022).
Clear Labs ID	DOC	Previous data generated on MinION Platform						Clear Labs Analyst 1 / Run-1				Clear Labs Analyst 2 / Run-2				Clear Labs Analyst 3 / Run-3
		GISAID #	NextClade	Pangolin	Length	Ns	% N	Seq. Depth (x)	Genome Coverage (%)	NextClade	Pangolin	Seq. Depth (x)	Genome Coverage (%)	NextClade	Pangolin	Seq. Depth (x)	Genome Coverage (%)	NextClade	Pangolin
CLV_1	2021-01-21	EPI_ISL_1493367	21C (Epsilon)	B.1.429	29782	0	0	246	98.68	21C (Epsilon)	B.1.429	687	98.68	21C (Epsilon)	B.1.429	3561	99.6	21C (Epsilon)	B.1.429
CLV-2	2021-01-26	EPI_ISL_1493376	20B	B.1.1	29782	1	3.35773e-05	219	93.88	20B	B.1.1	211	91.46	20B	B.1.1	766	99.59	20B	B.1.1
CLV-3	2021-01-26	EPI_ISL_1493377	20B	B.1.1	29782	5	0.000167887	339	96.61	20B	B.1.1	385	96.9	20B	B.1.1	502	98.67	20B	B.1.1
CLV-4	2021-01-27	EPI_ISL_1494755	20G	B.1.2	29767	0	0	619	99.6	20G	B.1.2	274	98.7	20G	B.1.2	1429	99.6	20G	B.1.2
CLV-5	2021-03-05	EPI_ISL_1494731	20G	B.1.2	29779	0	0	328	97.65	20G	B.1.2	541	98.7	20G	B.1.2	3429	99.6	20G	B.1.2
CLV-6	2021-04-05	EPI_ISL_1608159	20B	B.1.1.519	29782	1	3.35773e-05	235	97.01	20B	B.1.1.519	502	98.7	20B	B.1.1.519	1258	99.6	20B	B.1.1.519
CLV-7	2021-04-29	EPI_ISL_2179060	20I (Alpha, V1)	B.1.1.7	29763	2	6.71975e-05	358	99.6	20I (Alpha, V1)	B.1.1.7	642	99.6	20I (Alpha, V1)	B.1.1.7	581	99.6	20I (Alpha, V1)	B.1.1.7
CLV-8	2021-09-10	EPI_ISL_4552730	21J (Delta)	AY.39.1	29769	1436	0.0482381	811	98.68	21J (Delta)	AY.39.1	339	97.79	21J (Delta)	AY.39.1	5433	99.6	21J (Delta)	AY.39.1
CLV-9	2021-09-09	EPI_ISL_4552729	21J (Delta)	AY.39.1	29769	1436	0.0482381	1240	99.1	21J (Delta)	AY.39.1	569	97.79	21J (Delta)	AY.39.1	2419	98.68	21J (Delta)	AY.39.1
CLV-10	2021-09-09	EPI_ISL_4552727	21J (Delta)	AY.113	29289	1399	0.0477654	2152	99.59	21J (Delta)	AY.113	975	98.68	21J (Delta)	AY.113	4888	99.6	21J (Delta)	AY.113
CLV-11	2021-09-09	EPI_ISL_4552725	21J (Delta)	AY.39.1	29769	1155	0.0387988	1552	99.59	21J (Delta)	AY.39.1	1194	98.68	21J (Delta)	AY.39.1	4210	99.59	21J (Delta)	AY.39.1
CLV-12	2021-09-09	EPI_ISL_4552723	21J (Delta)	AY.103	29769	1106	0.0371527	1971	99.59	21J (Delta)	AY.103	313	97.79	21J (Delta)	AY.103	3638	99.6	21J (Delta)	AY.103
