# Supplementary material for: Implementation and Evaluation of the Clear Dx Platform for Sequencing SARS-CoV-2 Genomes in a Public Health Laboratory
Source: Microbiol Spectr. 2023 Mar 28;11(2):e04957-22. doi: 10.1128/spectrum.04957-22 (PMC10100861; doi:10.1128/spectrum.04957-22)
Supplement: Supplemental file 3 — Supplemental material. Download spectrum.04957-22-s0003.xlsx, XLSX file, 0.1 MB [file spectrum.04957-22-s0003.xlsx]

## Sheet: Sheet1
Table 3 - GISAID database identification number and Nextclade classification details of 1,224 SARS-CoV-2 genomes sequenced from nasopharyngeal/nasal swab samples received at MHDL during Oct 2021 - Mar 2022.
seqName	clade	Nextclade_pango	qc.overallScore	qc.overallStatus	totalSubstitutions	totalDeletions	totalInsertions	totalFrameShifts	totalAminoacidSubstitutions	totalAminoacidDeletions	totalAminoacidInsertions	totalMissing	totalNonACGTNs	totalPcrPrimerChanges
hCoV-19/USA/WI-MHDL-2021110315/2021|EPI_ISL_6491510|2021-11-03	21J (Delta)	AY.103	3.988	good	41	13	0	0	32	4	0	790	0	2
hCoV-19/USA/WI-MHDL-2021120390/2021|EPI_ISL_7877075|2021-12-15	21K (Omicron)	BA.1.20	8.21778	good	41	37	3	1	33	16	0	1074	0	5
hCoV-19/USA/WI-MHDL-2021120448/2021|EPI_ISL_7979271|2021-12-07	21K (Omicron)	BA.1.17	14.4682	good	40	36	0	0	32	15	0	1327	0	5
hCoV-19/USA/WI-MHDL-2021120450/2021|EPI_ISL_7979273|2021-12-09	21K (Omicron)	BA.1.15	14.44	good	42	36	0	0	33	15	0	1326	0	5
hCoV-19/USA/WI-MHDL-2021120451/2021|EPI_ISL_7979274|2021-12-09	21K (Omicron)	BA.1.15	14.44	good	43	36	0	0	33	15	0	1326	0	5
hCoV-19/USA/WI-MHDL-2021120463/2021|EPI_ISL_7979284|2021-12-02	21J (Delta)	AY.103	0	good	38	19	0	0	30	6	0	274	0	2
hCoV-19/USA/WI-MHDL-2021120163/2021|EPI_ISL_7364692|2021-12-02	21J (Delta)	AY.25	0	good	42	13	0	0	31	4	0	274	0	2
hCoV-19/USA/WI-MHDL-2021110486/2021|EPI_ISL_7368690|2021-11-06	21J (Delta)	AY.103	1.16622	good	40	13	0	0	30	4	0	569	0	3
hCoV-19/USA/WI-MHDL-2021110487/2021|EPI_ISL_7368691|2021-11-06	21J (Delta)	AY.103	1.06778	good	38	13	0	0	29	4	0	579	0	3
hCoV-19/USA/WI-MHDL-2021120345/2021|EPI_ISL_7744146|2021-11-30	21J (Delta)	AY.103	57.2947	mediocre	41	18	0	1	31	7	0	552	0	2
hCoV-19/USA/WI-MHDL-2021120446/2021|EPI_ISL_7979270|2021-12-14	21J (Delta)	AY.39	26.4146	good	41	13	0	0	33	4	0	1646	0	2
hCoV-19/USA/WI-MHDL-2021120511/2021|EPI_ISL_8207634|2021-12-04	21J (Delta)	AY.25	8.84512	good	34	13	0	0	28	4	0	1103	0	2
hCoV-19/USA/WI-MHDL-2021120226/2021|EPI_ISL_7660955|2021-11-29	21J (Delta)	AY.103	0	good	41	13	0	0	29	4	0	274	0	2
hCoV-19/USA/WI-MHDL-2021120206/2021|EPI_ISL_7660959|2021-12-06	21J (Delta)	AY.103	2.44749	good	42	13	0	0	32	4	0	554	0	2
hCoV-19/USA/WI-MHDL-2021120228/2021|EPI_ISL_7660967|2021-12-02	21K (Omicron)	BA.1.17	8.21778	good	40	36	0	0	32	15	0	1074	0	5
hCoV-19/USA/WI-MHDL-2021120222/2021|EPI_ISL_7660952|2021-11-29	21J (Delta)	AY.119	0.173611	good	38	13	0	0	32	4	0	275	0	2
hCoV-19/USA/WI-MHDL-2021120213/2021|EPI_ISL_7660957|2021-12-02	21J (Delta)	AY.3	35.2044	mediocre	33	22	0	0	28	7	0	1902	0	1
hCoV-19/USA/WI-MHDL-2021120211/2021|EPI_ISL_7660969|2021-12-02	21K (Omicron)	BA.1.15	14.44	good	41	36	0	0	32	15	0	1326	0	5
hCoV-19/USA/WI-MHDL-2021120223/2021|EPI_ISL_7660953|2021-11-29	21J (Delta)	AY.103	25	good	46	13	0	0	36	4	0	274	0	2
hCoV-19/USA/WI-MHDL-2021120217/2021|EPI_ISL_7660948|2021-12-02	21J (Delta)	AY.103	0.173611	good	39	13	0	0	31	4	0	275	0	2
hCoV-19/USA/WI-MHDL-2021120216/2021|EPI_ISL_7660956|2021-12-02	21J (Delta)	AY.3	0	good	38	22	0	0	33	7	0	275	0	3
hCoV-19/USA/WI-MHDL-2021120202/2021|EPI_ISL_7660960|2021-12-06	21J (Delta)	AY.117	0.934444	good	43	13	0	0	34	4	0	561	0	6
hCoV-19/USA/WI-MHDL-2021120207/2021|EPI_ISL_7660968|2021-12-06	21J (Delta)	AY.25	20.3122	good	43	13	0	0	36	4	0	1119	0	4
hCoV-19/USA/WI-MHDL-2021120209/2021|EPI_ISL_7660966|2021-12-06	21J (Delta)	AY.98.1	4.16462	good	42	13	0	0	32	4	0	851	0	2
hCoV-19/USA/WI-MHDL-2021120203/2021|EPI_ISL_7660962|2021-12-06	21J (Delta)	AY.122.4	7.24261	good	43	13	0	0	31	4	0	569	0	2
hCoV-19/USA/WI-MHDL-2021120208/2021|EPI_ISL_7661060|2021-12-05	21J (Delta)	AY.103	0.694444	good	40	17	0	1	29	6	0	274	0	2
hCoV-19/USA/WI-MHDL-2021120218/2021|EPI_ISL_7660949|2021-11-29	21J (Delta)	AY.103	0.694444	good	41	13	0	0	32	4	0	274	0	3
hCoV-19/USA/WI-MHDL-2021120214/2021|EPI_ISL_7660947|2021-12-02	21J (Delta)	AY.103	0.694444	good	44	13	0	0	32	4	0	274	0	2
hCoV-19/USA/WI-MHDL-2021120200/2021|EPI_ISL_7660945|2021-11-29	21J (Delta)	AY.119	0.173611	good	38	13	0	0	32	4	0	275	0	2
hCoV-19/USA/WI-MHDL-2021120227/2021|EPI_ISL_7660958|2021-11-29	21J (Delta)	AY.103	0.474568	good	39	13	0	0	30	4	0	486	0	2
hCoV-19/USA/WI-MHDL-2021120221/2021|EPI_ISL_7660951|2021-11-29	21J (Delta)	AY.100	0	good	41	13	0	0	33	4	0	274	0	2
hCoV-19/USA/WI-MHDL-2021120396/2021|EPI_ISL_7877085|2021-12-12	21K (Omicron)	BA.1.15	14.4964	good	41	36	0	0	32	15	0	1328	0	5
hCoV-19/USA/WI-MHDL-2021120465/2021|EPI_ISL_7979286|2021-12-02	21J (Delta)	AY.39	3.79528	good	44	13	0	0	34	4	0	826	0	2
hCoV-19/USA/WI-MHDL-2021120399/2021|EPI_ISL_7877086|2021-12-12	21K (Omicron)	BA.1.15	14.4964	good	41	36	0	0	32	15	0	1328	0	5
hCoV-19/USA/WI-MHDL-2021100254/2021|EPI_ISL_5841762|2021-10-08	21J (Delta)	AY.44	1.5625	good	42	13	0	0	32	4	0	274	0	3
hCoV-19/USA/WI-MHDL-2021120338/2021|EPI_ISL_7698310|2021-11-29	21J (Delta)	AY.103	6.25	good	46	13	0	0	35	4	0	79	0	2
hCoV-19/USA/WI-MHDL-2021120348/2021|EPI_ISL_7698322|2021-11-30	21J (Delta)	AY.44	8.50694	good	47	13	0	0	39	4	0	275	0	2
hCoV-19/USA/WI-MHDL-2021120352/2021|EPI_ISL_7698331|2021-12-10	21J (Delta)	AY.44	1.5625	good	50	13	0	0	38	4	0	1	0	2
hCoV-19/USA/WI-MHDL-2021120351/2021|EPI_ISL_7698329|2021-12-10	21J (Delta)	AY.122.4	6.25	good	44	13	0	0	32	4	0	0	0	2
hCoV-19/USA/WI-MHDL-2021120342/2021|EPI_ISL_7698317|2021-11-30	21J (Delta)	AY.103	4.34028	good	44	13	0	0	32	4	0	274	0	3
hCoV-19/USA/WI-MHDL-2021120353/2021|EPI_ISL_7698333|2021-12-10	21K (Omicron)	BA.1.15	79.54	mediocre	39	36	0	0	31	15	0	2708	0	5
hCoV-19/USA/WI-MHDL-2021120349/2021|EPI_ISL_7698324|2021-12-02	21J (Delta)	AY.103	0	good	40	13	0	0	32	4	0	230	0	2
hCoV-19/USA/WI-MHDL-2021120332/2021|EPI_ISL_7698299|2021-12-10	21K (Omicron)	BA.1.15	43.5111	mediocre	37	36	0	0	29	15	0	2081	0	4
hCoV-19/USA/WI-MHDL-2021120336/2021|EPI_ISL_7698304|2021-11-29	21J (Delta)	AY.103	0.694444	good	43	13	0	0	31	4	0	268	0	2
hCoV-19/USA/WI-MHDL-2021120337/2021|EPI_ISL_7698306|2021-11-29	21J (Delta)	AY.103	0.694444	good	45	13	0	0	33	4	0	0	0	2
hCoV-19/USA/WI-MHDL-2021120466/2021|EPI_ISL_7979287|2021-12-02	21J (Delta)	AY.103	2.77778	good	43	13	0	0	34	4	0	274	0	2
hCoV-19/USA/WI-MHDL-2021110308/2021|EPI_ISL_6491503|2021-11-02	21J (Delta)	AY.25	1.5625	good	40	13	0	0	31	4	0	274	0	2
hCoV-19/USA/WI-MHDL-2021120413/2021|EPI_ISL_7877066|2021-11-30	21J (Delta)	AY.25	0	good	39	15	0	0	30	4	0	274	0	2
hCoV-19/USA/WI-MHDL-2021120468/2021|EPI_ISL_7979288|2021-12-02	21J (Delta)	B.1.617.2	21.9775	good	43	13	0	0	33	4	0	566	0	2
hCoV-19/USA/WI-MHDL-2021120201/2021|EPI_ISL_7660965|2021-11-29	21J (Delta)	AY.25	6.48697	good	41	13	0	0	31	4	0	820	0	2
hCoV-19/USA/WI-MHDL-2021120205/2021|EPI_ISL_7660946|2021-12-06	21J (Delta)	AY.103	4.34028	good	41	13	0	0	30	4	0	274	0	2
hCoV-19/USA/WI-MHDL-2021120436/2021|EPI_ISL_7935046|2021-12-02	21J (Delta)	AY.3.1	4.59864	good	44	13	0	0	33	4	0	879	0	2
hCoV-19/USA/WI-MHDL-2021120422/2021|EPI_ISL_7935037|2021-12-02	21J (Delta)	AY.25	1	good	39	13	0	0	31	4	0	570	0	2
hCoV-19/USA/WI-MHDL-2021120426/2021|EPI_ISL_7935048|2021-12-02	21J (Delta)	AY.103	9.08911	good	40	13	0	0	30	4	0	1114	0	2
hCoV-19/USA/WI-MHDL-2021120389/2021|EPI_ISL_7877064|2021-12-02	21J (Delta)	AY.103	0.173611	good	42	13	0	0	34	4	0	276	0	3
hCoV-19/USA/WI-MHDL-2021120404/2021|EPI_ISL_7877074|2021-12-12	21K (Omicron)	BA.1.15	8.21778	good	42	36	0	0	33	15	0	1074	0	5
hCoV-19/USA/WI-MHDL-2021120469/2021|EPI_ISL_7979289|2021-12-01	21J (Delta)	AY.103	3.29355	good	42	13	0	0	32	4	0	790	0	2
hCoV-19/USA/WI-MHDL-2021120460/2021|EPI_ISL_7979281|2021-12-02	21J (Delta)	AY.100	3.79528	good	44	13	0	0	31	4	0	826	0	2
hCoV-19/USA/WI-MHDL-2021120512/2021|EPI_ISL_8207635|2021-12-04	21J (Delta)	AY.103	4.79882	good	44	13	0	0	31	4	0	847	0	2
hCoV-19/USA/WI-MHDL-2021120431/2021|EPI_ISL_7935040|2021-12-02	21J (Delta)	AY.103	2.55511	good	41	13	0	0	34	4	0	569	0	3
hCoV-19/USA/WI-MHDL-2021120364/2021|EPI_ISL_7744414|2021-12-13	21I (Delta)	AY.75	4.23309	good	42	13	0	0	27	4	0	844	0	3
hCoV-19/USA/WI-MHDL-2021120382/2021|EPI_ISL_7744429|2021-12-09	21J (Delta)	AY.44	351.562	bad	40	13	0	0	33	4	0	275	0	2
hCoV-19/USA/WI-MHDL-2021120383/2021|EPI_ISL_7744430|2021-12-09	21J (Delta)	AY.3	0.173611	good	42	13	0	0	32	4	0	274	0	4
hCoV-19/USA/WI-MHDL-2021120369/2021|EPI_ISL_7744419|2021-12-09	21J (Delta)	AY.103	7.53198	good	39	13	0	0	32	4	0	1041	0	2
hCoV-19/USA/WI-MHDL-2021120379/2021|EPI_ISL_7744426|2021-12-10	21K (Omicron)	BA.1.15	14.5528	good	42	36	0	0	32	15	0	1330	0	5
hCoV-19/USA/WI-MHDL-2021120375/2021|EPI_ISL_7744422|2021-12-09	21J (Delta)	AY.103	0	good	39	13	0	0	31	4	0	274	0	2
hCoV-19/USA/WI-MHDL-2021120359/2021|EPI_ISL_7744412|2021-12-02	21J (Delta)	AY.44	9.2461	good	39	13	0	0	34	4	0	1121	0	2
hCoV-19/USA/WI-MHDL-2021120368/2021|EPI_ISL_7744418|2021-12-13	21K (Omicron)	BA.1.20	14.5811	good	41	36	0	0	32	15	0	1331	0	5
hCoV-19/USA/WI-MHDL-2021120471/2021|EPI_ISL_7979291|2021-12-01	21J (Delta)	AY.103	0.769561	good	41	13	0	0	33	4	0	374	0	2
hCoV-19/USA/WI-MHDL-2021120381/2021|EPI_ISL_7744428|2021-12-09	21J (Delta)	AY.44	6.25	good	46	13	0	0	34	4	0	274	0	3
hCoV-19/USA/WI-MHDL-2021120370/2021|EPI_ISL_7744420|2021-12-08	21J (Delta)	AY.39.1	3.03828	good	45	13	0	0	36	4	0	628	0	2
hCoV-19/USA/WI-MHDL-2021120371/2021|EPI_ISL_7744421|2021-12-07	21J (Delta)	AY.103	9.15623	good	38	13	0	0	29	4	0	1117	0	2
hCoV-19/USA/WI-MHDL-2021120376/2021|EPI_ISL_7744423|2021-12-10	21K (Omicron)	BA.1.15	14.44	good	41	36	0	0	32	15	0	1326	0	5
hCoV-19/USA/WI-MHDL-2021120363/2021|EPI_ISL_7744413|2021-12-13	21K (Omicron)	BA.1.20	14.5246	good	39	36	0	0	30	15	0	1329	0	5
hCoV-19/USA/WI-MHDL-2021120380/2021|EPI_ISL_7744427|2021-12-10	21J (Delta)	AY.103	4.01483	good	38	13	0	0	28	4	0	841	0	2
hCoV-19/USA/WI-MHDL-2021120377/2021|EPI_ISL_7744424|2021-12-09	21K (Omicron)	BA.1.15	14.4964	good	41	36	0	0	32	15	0	1328	0	5
hCoV-19/USA/WI-MHDL-2021120366/2021|EPI_ISL_7744416|2021-12-13	21J (Delta)	AY.103	8.60444	good	36	13	0	0	28	4	0	1092	0	2
hCoV-19/USA/WI-MHDL-2021120367/2021|EPI_ISL_7744417|2021-12-09	21J (Delta)	AY.3	15.7344	good	36	13	0	0	28	4	0	1371	0	2
hCoV-19/USA/WI-MHDL-2021120402/2021|EPI_ISL_7877081|2021-12-12	21K (Omicron)	BA.1.15	14.44	good	41	36	0	0	32	15	0	1326	0	5
hCoV-19/USA/WI-MHDL-2021110375/2021|EPI_ISL_6945711|2021-10-20	21J (Delta)	AY.103	1.31824	good	40	13	0	0	31	4	0	610	0	2
hCoV-19/USA/WI-MHDL-2021110379/2021|EPI_ISL_6945714|2021-10-21	21J (Delta)	AY.3	0.694444	good	43	13	0	0	35	4	0	274	0	4
hCoV-19/USA/WI-MHDL-2021110380/2021|EPI_ISL_6945715|2021-10-21	21J (Delta)	AY.113	0.634088	good	41	13	0	0	31	4	0	515	0	2
hCoV-19/USA/WI-MHDL-2021120472/2021|EPI_ISL_7979292|2021-12-01	21J (Delta)	AY.103	25	good	50	13	0	0	39	4	0	274	0	3
hCoV-19/USA/WI-MHDL-2021110364/2021|EPI_ISL_6945701|2021-11-16	21J (Delta)	AY.100	3.79528	good	42	13	0	0	33	4	0	826	0	2
hCoV-19/USA/WI-MHDL-2021120373/2021|EPI_ISL_7777469|2021-12-08	21J (Delta)	AY.103	0	good	40	17	0	1	29	6	0	274	0	2
hCoV-19/USA/WI-MHDL-2021120224/2021|EPI_ISL_7660954|2021-11-29	21J (Delta)	AY.100	0	good	45	13	0	0	36	4	0	274	0	2
hCoV-19/USA/WI-MHDL-2021120212/2021|EPI_ISL_7660964|2021-12-02	21J (Delta)	AY.103	6.07133	good	43	13	0	0	33	4	0	790	0	3
hCoV-19/USA/WI-MHDL-2021120393/2021|EPI_ISL_7877083|2021-12-12	21K (Omicron)	BA.1.15	14.4964	good	42	36	0	0	33	15	0	1328	0	5
hCoV-19/USA/WI-MHDL-2021120462/2021|EPI_ISL_7979283|2021-12-02	21J (Delta)	AY.25.1	0.992606	good	42	13	0	0	32	4	0	569	0	2
hCoV-19/USA/WI-MHDL-2021120474/2021|EPI_ISL_8185105|2021-12-06	21J (Delta)	AY.3	0	good	39	13	0	0	33	4	0	277	0	2
hCoV-19/USA/WI-MHDL-2021120395/2021|EPI_ISL_7877084|2021-12-12	21K (Omicron)	BA.1.15	14.4964	good	41	36	0	0	32	15	0	1328	0	5
hCoV-19/USA/WI-MHDL-2021120475/2021|EPI_ISL_8185106|2021-12-07	21J (Delta)	AY.120.1	0	good	40	40	0	0	29	13	0	277	0	2
hCoV-19/USA/WI-MHDL-2021120464/2021|EPI_ISL_7979285|2021-12-02	21J (Delta)	AY.103	5.33288	good	41	13	0	0	30	4	0	569	0	2
hCoV-19/USA/WI-MHDL-2021120412/2021|EPI_ISL_7877068|2021-12-14	21J (Delta)	AY.103	0.173611	good	42	17	0	1	30	6	0	274	0	2
hCoV-19/USA/WI-MHDL-2021120489/2021|EPI_ISL_8185116|2021-12-07	21K (Omicron)	BA.1.17	8.23903	good	39	36	0	0	31	15	0	1075	0	5
hCoV-19/USA/WI-MHDL-2021120411/2021|EPI_ISL_7877067|2021-12-14	21J (Delta)	AY.103	0.173611	good	42	17	0	1	30	6	0	274	0	2
hCoV-19/USA/WI-MHDL-2021120408/2021|EPI_ISL_7877063|2021-12-11	21I (Delta)	AY.47	0	good	37	13	0	0	31	4	0	274	0	3
hCoV-19/USA/WI-MHDL-2021120385/2021|EPI_ISL_7877072|2021-12-14	21K (Omicron)	BA.1.1.18	8.23903	good	41	36	0	0	32	15	0	1075	0	5
hCoV-19/USA/WI-MHDL-2021120449/2021|EPI_ISL_7979272|2021-12-07	21K (Omicron)	BA.1.15	14.44	good	42	36	0	0	33	15	0	1326	0	5
hCoV-19/USA/WI-MHDL-2021110287/2021|EPI_ISL_6371355|2021-11-04	21J (Delta)	AY.3	9.96309	good	40	7	0	0	29	2	0	1122	0	1
hCoV-19/USA/WI-MHDL-2021110290/2021|EPI_ISL_6371356|2021-11-05	21J (Delta)	AY.39	0	good	40	13	0	0	33	4	0	267	0	2
hCoV-19/USA/WI-MHDL-2021110291/2021|EPI_ISL_6371357|2021-11-05	21J (Delta)	AY.3	3.89708	good	40	13	0	0	33	4	0	821	0	3
hCoV-19/USA/WI-MHDL-2021110292/2021|EPI_ISL_6371358|2021-11-05	21J (Delta)	AY.3	0.173611	good	43	13	0	0	36	4	0	0	0	4
hCoV-19/USA/WI-MHDL-2021110293/2021|EPI_ISL_6371359|2021-11-02	21J (Delta)	AY.119	37.4568	mediocre	32	13	0	0	28	4	0	1890	0	2
hCoV-19/USA/WI-MHDL-2021110294/2021|EPI_ISL_6371360|2021-11-02	21J (Delta)	AY.44	19.1599	good	48	13	0	0	35	4	0	1066	0	4
hCoV-19/USA/WI-MHDL-2021110296/2021|EPI_ISL_6371361|2021-11-03	21J (Delta)	AY.39	1.5625	good	41	13	0	0	33	4	0	274	0	2
hCoV-19/USA/WI-MHDL-2021110297/2021|EPI_ISL_6371362|2021-11-03	21J (Delta)	AY.3	0.173611	good	43	13	0	0	35	4	0	274	0	4
hCoV-19/USA/WI-MHDL-2021110298/2021|EPI_ISL_6371363|2021-11-03	21J (Delta)	AY.103	1.1616	good	39	13	0	0	32	4	0	591	0	2
hCoV-19/USA/WI-MHDL-2021110299/2021|EPI_ISL_6371364|2021-11-03	21J (Delta)	AY.100	25.7462	good	44	7	0	0	32	2	0	1670	0	2
hCoV-19/USA/WI-MHDL-2021120403/2021|EPI_ISL_7877073|2021-12-12	21K (Omicron)	BA.1.15	8.21778	good	42	36	0	0	33	15	0	1074	0	5
hCoV-19/USA/WI-MHDL-2021110300/2021|EPI_ISL_6371365|2021-11-03	21J (Delta)	AY.119	4.82922	good	41	13	0	0	35	4	0	788	0	2
hCoV-19/USA/WI-MHDL-2021110301/2021|EPI_ISL_6371366|2021-11-03	21J (Delta)	AY.3	26.4272	good	33	13	0	0	26	4	0	1688	0	2
hCoV-19/USA/WI-MHDL-2021120454/2021|EPI_ISL_7979276|2021-12-11	21K (Omicron)	BA.1.15	14.44	good	41	36	0	0	32	15	0	1326	0	5
hCoV-19/USA/WI-MHDL-2021120458/2021|EPI_ISL_7979280|2021-12-10	21J (Delta)	AY.44	2.98478	good	46	13	0	0	33	4	0	622	0	2
hCoV-19/USA/WI-MHDL-2021120421/2021|EPI_ISL_7935049|2021-12-02	21J (Delta)	AY.119	24.4773	good	41	16	0	0	30	5	0	1379	0	2
hCoV-19/USA/WI-MHDL-2021110302/2021|EPI_ISL_6491499|2021-11-02	21J (Delta)	AY.39	124.364	bad	33	13	0	0	27	4	0	3311	0	2
hCoV-19/USA/WI-MHDL-2021110305/2021|EPI_ISL_6491500|2021-11-04	21J (Delta)	AY.103	0.992606	good	39	13	0	0	31	4	0	569	0	2
hCoV-19/USA/WI-MHDL-2021110306/2021|EPI_ISL_6491501|2021-11-02	21J (Delta)	AY.103	0.992606	good	38	13	0	0	29	4	0	569	0	3
hCoV-19/USA/WI-MHDL-2021110314/2021|EPI_ISL_6491509|2021-11-03	21J (Delta)	AY.100	3.80973	good	43	13	0	0	34	4	0	827	0	2
hCoV-19/USA/WI-MHDL-2021110319/2021|EPI_ISL_6491514|2021-11-03	21J (Delta)	AY.103	3.29355	good	42	13	0	0	32	4	0	790	0	2
hCoV-19/USA/WI-MHDL-2021110322/2021|EPI_ISL_6491516|2021-11-04	21J (Delta)	AY.103	0	good	39	13	0	0	30	4	0	274	0	2
hCoV-19/USA/WI-MHDL-2021110323/2021|EPI_ISL_6491517|2021-11-04	21J (Delta)	AY.103	0.992606	good	39	13	0	0	30	4	0	569	0	3
hCoV-19/USA/WI-MHDL-2021110324/2021|EPI_ISL_6491518|2021-11-04	21J (Delta)	AY.103	0	good	40	13	0	0	32	4	0	274	0	2
hCoV-19/USA/WI-MHDL-2021110325/2021|EPI_ISL_6491519|2021-11-04	21J (Delta)	AY.44	26.1235	good	36	13	0	0	29	4	0	1680	0	2
hCoV-19/USA/WI-MHDL-2021110329/2021|EPI_ISL_6491523|2021-11-04	21J (Delta)	AY.39	7.04889	good	42	13	0	0	31	4	0	858	0	2
hCoV-19/USA/WI-MHDL-2021110330/2021|EPI_ISL_6491524|2021-11-04	21J (Delta)	AY.103	0.173611	good	42	13	0	0	31	4	0	274	0	4
hCoV-19/USA/WI-MHDL-2021110307/2021|EPI_ISL_6491502|2021-11-02	21J (Delta)	AY.44	0	good	46	13	0	0	34	4	0	274	0	2
hCoV-19/USA/WI-MHDL-2021110309/2021|EPI_ISL_6491504|2021-11-02	21J (Delta)	AY.25	0	good	38	13	0	0	30	4	0	274	0	2
hCoV-19/USA/WI-MHDL-2021110310/2021|EPI_ISL_6491505|2021-11-02	21J (Delta)	AY.44	0.173611	good	47	13	0	0	36	4	0	274	0	2
hCoV-19/USA/WI-MHDL-2021110313/2021|EPI_ISL_6491508|2021-11-03	21J (Delta)	AY.103	1.5625	good	41	13	0	0	31	4	0	276	0	3
hCoV-19/USA/WI-MHDL-2021110318/2021|EPI_ISL_6491513|2021-11-03	21J (Delta)	AY.3.1	0.783553	good	42	13	0	0	31	4	0	539	0	3
hCoV-19/USA/WI-MHDL-2021110321/2021|EPI_ISL_6491515|2021-11-03	21J (Delta)	AY.44	0.992606	good	45	13	0	0	33	4	0	569	0	2
hCoV-19/USA/WI-MHDL-2021110326/2021|EPI_ISL_6491520|2021-11-04	21J (Delta)	AY.103	0	good	40	13	0	0	30	4	0	274	0	2
hCoV-19/USA/WI-MHDL-2021110327/2021|EPI_ISL_6491521|2021-11-04	21J (Delta)	AY.119	1.68705	good	39	13	0	0	33	4	0	569	0	2
hCoV-19/USA/WI-MHDL-2021110328/2021|EPI_ISL_6491522|2021-11-04	21J (Delta)	AY.39	0	good	42	13	0	0	33	4	0	274	0	2
hCoV-19/USA/WI-MHDL-2021110317/2021|EPI_ISL_6491512|2021-11-03	21J (Delta)	AY.44	12.4479	good	42	13	0	0	35	4	0	836	0	2
hCoV-19/USA/WI-MHDL-2021110331/2021|EPI_ISL_6491525|2021-11-04	21J (Delta)	AY.4	0.173611	good	41	13	0	0	33	4	0	274	0	2
hCoV-19/USA/WI-MHDL-2021120503/2021|EPI_ISL_8185129|2021-12-16	21J (Delta)	AY.100	0.173611	good	47	18	0	0	34	4	0	274	0	3
hCoV-19/USA/WI-MHDL-2021110311/2021|EPI_ISL_6491506|2021-11-02	21J (Delta)	AY.3	0.783553	good	40	13	0	0	30	4	0	539	0	2
hCoV-19/USA/WI-MHDL-2021110312/2021|EPI_ISL_6491507|2021-11-03	21J (Delta)	AY.100	1	good	43	13	0	0	34	4	0	570	0	2
hCoV-19/USA/WI-MHDL-2021110316/2021|EPI_ISL_6491511|2021-11-03	21J (Delta)	AY.39	0.992606	good	40	13	0	0	33	4	0	569	0	2
hCoV-19/USA/WI-MHDL-2021110342/2021|EPI_ISL_6571159|2021-10-18	21J (Delta)	AY.44	1.64326	good	44	13	0	0	36	4	0	563	0	2
hCoV-19/USA/WI-MHDL-2021110344/2021|EPI_ISL_6571160|2021-10-18	21J (Delta)	AY.103	6.25	good	44	13	0	0	32	4	0	274	0	2
hCoV-19/USA/WI-MHDL-2021110348/2021|EPI_ISL_6571164|2021-10-18	21J (Delta)	AY.119	1.16622	good	38	13	0	0	32	4	0	569	0	2
hCoV-19/USA/WI-MHDL-2021110353/2021|EPI_ISL_6571168|2021-10-18	21J (Delta)	AY.103	0.173611	good	43	13	0	0	34	4	0	274	0	2
hCoV-19/USA/WI-MHDL-2021110335/2021|EPI_ISL_6571153|2021-11-12	21J (Delta)	AY.25.1	0	good	42	13	0	0	36	4	0	0	0	2
hCoV-19/USA/WI-MHDL-2021110340/2021|EPI_ISL_6571157|2021-10-18	21J (Delta)	AY.119	1	good	37	13	0	0	32	4	0	570	0	2
hCoV-19/USA/WI-MHDL-2021110345/2021|EPI_ISL_6571161|2021-10-18	21J (Delta)	AY.4	3.50938	good	40	13	0	0	31	4	0	753	0	2
hCoV-19/USA/WI-MHDL-2021110349/2021|EPI_ISL_6571165|2021-10-18	21J (Delta)	AY.44	0	good	40	13	0	0	32	4	0	274	0	2
hCoV-19/USA/WI-MHDL-2021110350/2021|EPI_ISL_6571166|2021-10-18	21J (Delta)	AY.44	0.992606	good	44	13	0	0	36	4	0	569	0	2
hCoV-19/USA/WI-MHDL-2021110351/2021|EPI_ISL_6571167|2021-10-18	21J (Delta)	AY.103	66.0505	mediocre	40	13	0	0	30	4	0	2184	0	3
hCoV-19/USA/WI-MHDL-2021110356/2021|EPI_ISL_6571171|2021-10-19	21J (Delta)	AY.44	1.68705	good	45	13	0	0	37	4	0	569	0	2
hCoV-19/USA/WI-MHDL-2021110357/2021|EPI_ISL_6571172|2021-10-19	21J (Delta)	AY.3	0	good	40	13	0	0	31	4	0	274	0	2
hCoV-19/USA/WI-MHDL-2021110332/2021|EPI_ISL_6571150|2021-11-04	21J (Delta)	AY.44	4.44117	good	44	7	0	0	32	2	0	869	0	2
hCoV-19/USA/WI-MHDL-2021110334/2021|EPI_ISL_6571152|2021-11-04	21J (Delta)	AY.103	0.173611	good	42	13	0	0	31	4	0	274	0	4
hCoV-19/USA/WI-MHDL-2021110358/2021|EPI_ISL_6571173|2021-10-19	21J (Delta)	AY.25.1	0.021948	good	40	13	0	0	34	4	0	340	0	2
hCoV-19/USA/WI-MHDL-2021110355/2021|EPI_ISL_6571170|2021-10-19	21J (Delta)	AY.44	6.00367	good	43	7	0	0	35	2	0	869	0	2
hCoV-19/USA/WI-MHDL-2021110359/2021|EPI_ISL_6571174|2021-10-19	21J (Delta)	AY.25	0.878038	good	41	13	0	0	33	4	0	553	0	2
hCoV-19/USA/WI-MHDL-2021110338/2021|EPI_ISL_6571156|2021-11-06	21J (Delta)	AY.119	0.173611	good	38	13	0	0	32	4	0	275	0	2
hCoV-19/USA/WI-MHDL-2021110341/2021|EPI_ISL_6571158|2021-10-18	21J (Delta)	AY.3	2.55511	good	41	13	0	0	33	4	0	569	0	3
hCoV-19/USA/WI-MHDL-2021110336/2021|EPI_ISL_6571154|2021-11-12	21J (Delta)	AY.119.2	5.50346	good	41	13	0	0	32	4	0	836	0	3
hCoV-19/USA/WI-MHDL-2021110346/2021|EPI_ISL_6571162|2021-10-18	21J (Delta)	AY.44	0.823388	good	44	13	0	0	36	4	0	545	0	2
hCoV-19/USA/WI-MHDL-2021110354/2021|EPI_ISL_6571169|2021-10-18	21J (Delta)	AY.119	0	good	39	13	0	0	35	4	0	0	0	2
hCoV-19/USA/WI-MHDL-2021120506/2021|EPI_ISL_8207631|2021-12-09	21J (Delta)	AY.103	8.32429	good	39	13	0	0	31	4	0	1079	0	2
hCoV-19/USA/WI-MHDL-2021120020/2021|EPI_ISL_7153332|2021-11-19	21J (Delta)	AY.103	0	good	39	13	0	0	30	4	0	274	0	2
hCoV-19/USA/WI-MHDL-2021120470/2021|EPI_ISL_7979290|2021-12-01	21J (Delta)	AY.103	0	good	36	13	0	0	29	4	0	274	0	2
hCoV-19/USA/WI-MHDL-2021120045/2021|EPI_ISL_7281475|2021-11-29	21J (Delta)	AY.103	0	good	39	13	0	0	29	4	0	274	0	2
hCoV-19/USA/WI-MHDL-2021120158/2021|EPI_ISL_7364688|2021-12-02	21J (Delta)	AY.3	0	good	40	13	0	0	31	4	0	274	0	2
hCoV-19/USA/WI-MHDL-2021120499/2021|EPI_ISL_8185125|2021-12-13	21J (Delta)	AY.100	0	good	43	13	0	0	32	4	0	274	0	2
hCoV-19/USA/WI-MHDL-2021120501/2021|EPI_ISL_8185127|2021-12-16	21J (Delta)	AY.103	0	good	42	13	0	0	31	4	0	274	0	2
hCoV-19/USA/WI-MHDL-2021120331/2021|EPI_ISL_7698296|2021-12-10	21K (Omicron)	BA.1.15	64.0593	mediocre	41	36	0	0	32	15	0	2461	0	5
hCoV-19/USA/WI-MHDL-2021120220/2021|EPI_ISL_7660961|2021-11-29	21J (Delta)	AY.39	3.7266	good	42	13	0	0	31	4	0	563	0	2
hCoV-19/USA/WI-MHDL-2021120495/2021|EPI_ISL_8185122|2021-12-07	21J (Delta)	AY.117	0.934444	good	44	13	0	0	36	4	0	561	0	5
hCoV-19/USA/WI-MHDL-202110_0049/2021|EPI_ISL_5850495|2021-10-08	21J (Delta)	AY.39	0	good	39	13	0	0	31	4	0	274	0	2
hCoV-19/USA/WI-MHDL-2021120225/2021|EPI_ISL_7660963|2021-11-29	21J (Delta)	AY.103	9.53679	good	46	7	0	0	32	2	0	574	0	3
hCoV-19/USA/WI-MHDL-2021120219/2021|EPI_ISL_7660950|2021-11-29	21J (Delta)	AY.103	0	good	36	13	0	0	29	4	0	275	0	3
hCoV-19/USA/WI-MHDL-2021120429/2021|EPI_ISL_7935039|2021-12-02	21J (Delta)	AY.103	2.55511	good	41	13	0	0	34	4	0	569	0	3
hCoV-19/USA/WI-MHDL-2021120401/2021|EPI_ISL_7877080|2021-12-12	21K (Omicron)	BA.1.15	14.44	good	41	36	0	0	32	15	0	1326	0	5
hCoV-19/USA/WI-MHDL-2021120374/2021|EPI_ISL_7777470|2021-12-08	21J (Delta)	AY.103	0	good	40	17	0	1	29	6	0	274	0	2
hCoV-19/USA/WI-MHDL-2021120350/2021|EPI_ISL_7698327|2021-11-30	21J (Delta)	AY.103	37.0746	mediocre	40	13	0	0	28	4	0	1944	0	2
hCoV-19/USA/WI-MHDL-2021110333/2021|EPI_ISL_6571151|2021-11-04	21J (Delta)	AY.4	0.992606	good	40	13	0	0	33	4	0	569	0	2
hCoV-19/USA/WI-MHDL-2021110337/2021|EPI_ISL_6571155|2021-11-04	21J (Delta)	AY.103	0.694444	good	40	13	0	0	31	4	0	38	0	3
hCoV-19/USA/WI-MHDL-2021110347/2021|EPI_ISL_6571163|2021-10-18	21J (Delta)	AY.103	35.9895	mediocre	45	7	0	0	31	2	0	1856	0	2
hCoV-19/USA/WI-MHDL-2021110360/2021|EPI_ISL_6571178|2021-10-19	21J (Delta)	AY.25	0	good	39	13	0	0	32	4	0	1	0	2
hCoV-19/USA/WI-MHDL-2021110361/2021|EPI_ISL_6571179|2021-10-19	21J (Delta)	AY.117	0	good	40	13	0	0	32	4	0	287	0	6
hCoV-19/USA/WI-MHDL-2021120173/2021|EPI_ISL_7478644|2021-11-24	21J (Delta)	AY.103	0.871111	good	39	13	0	0	30	4	0	552	0	2
hCoV-19/USA/WI-MHDL-2021120340/2021|EPI_ISL_7698314|2021-11-29	21J (Delta)	AY.44	2.77778	good	49	22	0	0	35	7	0	274	0	2
hCoV-19/USA/WI-MHDL-2021120339/2021|EPI_ISL_7698311|2021-11-29	21J (Delta)	AY.25.1	44.4502	mediocre	40	7	0	0	32	2	0	2086	0	2
hCoV-19/USA/WI-MHDL-2021120160/2021|EPI_ISL_7364689|2021-12-02	21J (Delta)	AY.25.1	2.77778	good	44	13	0	0	36	4	0	274	0	2
hCoV-19/USA/WI-MHDL-2021120344/2021|EPI_ISL_7698319|2021-11-30	21J (Delta)	AY.100	1.5625	good	43	13	0	0	34	4	0	1	0	2
hCoV-19/USA/WI-MHDL-2021120054/2021|EPI_ISL_7281548|2021-11-30	21J (Delta)	AY.103	1.5625	good	41	13	0	0	32	4	0	274	0	3
hCoV-19/USA/WI-MHDL-2021120001/2021|EPI_ISL_7153306|2021-11-08	21J (Delta)	AY.119	0.694444	good	39	13	0	0	34	4	0	274	0	3
hCoV-19/USA/WI-MHDL-2021120365/2021|EPI_ISL_7744415|2021-12-13	21J (Delta)	AY.3	0.725652	good	35	13	0	0	26	4	0	530	0	1
hCoV-19/USA/WI-MHDL-2021100264/2021|EPI_ISL_5841769|2021-10-07	21J (Delta)	AY.103	36.7146	mediocre	37	13	0	0	27	4	0	1936	0	2
hCoV-19/USA/WI-MHDL-2021110376/2021|EPI_ISL_6945712|2021-10-21	21J (Delta)	AY.25	16.3012	good	42	13	0	0	31	4	0	1156	0	2
hCoV-19/USA/WI-MHDL-2021110377/2021|EPI_ISL_6945713|2021-10-21	21J (Delta)	AY.3	6.28294	good	42	13	0	0	32	4	0	349	0	2
hCoV-19/USA/WI-MHDL-2021110386/2021|EPI_ISL_6945720|2021-10-23	21J (Delta)	AY.44	0.694444	good	45	13	0	0	37	4	0	275	0	2
hCoV-19/USA/WI-MHDL-2021110383/2021|EPI_ISL_6945717|2021-10-22	21J (Delta)	AY.25	0	good	37	15	0	0	30	4	0	274	0	2
hCoV-19/USA/WI-MHDL-2021110384/2021|EPI_ISL_6945718|2021-10-22	21J (Delta)	AY.44	1.69444	good	45	13	0	0	37	4	0	570	0	2
hCoV-19/USA/WI-MHDL-2021110385/2021|EPI_ISL_6945719|2021-10-23	21J (Delta)	AY.44	0.694444	good	45	13	0	0	37	4	0	275	0	2
hCoV-19/USA/WI-MHDL-2021110387/2021|EPI_ISL_6945721|2021-10-23	21J (Delta)	AY.119.2	1.06778	good	41	13	0	0	35	4	0	579	0	3
hCoV-19/USA/WI-MHDL-2021110363/2021|EPI_ISL_6945700|2021-11-15	21I (Delta)	AY.75	0	good	32	13	0	0	26	4	0	274	0	2
hCoV-19/USA/WI-MHDL-2021110365/2021|EPI_ISL_6945702|2021-11-16	21J (Delta)	AY.25.1	0.878038	good	41	16	0	0	34	5	0	553	0	2
hCoV-19/USA/WI-MHDL-2021110367/2021|EPI_ISL_6945704|2021-11-17	21J (Delta)	AY.43	11.5131	good	38	13	0	0	33	4	0	1098	0	3
hCoV-19/USA/WI-MHDL-2021110368/2021|EPI_ISL_6945705|2021-11-17	21J (Delta)	AY.25	0	good	35	13	0	0	30	4	0	275	0	2
hCoV-19/USA/WI-MHDL-2021110370/2021|EPI_ISL_6945707|2021-10-20	21J (Delta)	AY.3	0	good	37	13	0	0	29	4	0	276	0	3
hCoV-19/USA/WI-MHDL-2021110373/2021|EPI_ISL_6945709|2021-10-20	21J (Delta)	AY.3	1.69444	good	42	13	0	0	33	4	0	570	0	2
hCoV-19/USA/WI-MHDL-2021110374/2021|EPI_ISL_6945710|2021-10-20	21J (Delta)	AY.39	0	good	40	13	0	0	31	4	0	274	0	2
hCoV-19/USA/WI-MHDL-2021110390/2021|EPI_ISL_6945724|2021-11-09	21J (Delta)	AY.103	0	good	41	13	0	0	31	4	0	274	0	3
hCoV-19/USA/WI-MHDL-2021110362/2021|EPI_ISL_6945699|2021-11-15	21J (Delta)	AY.103	2022.33	bad	19	0	0	0	15	0	0	12442	0	0
hCoV-19/USA/WI-MHDL-2021110366/2021|EPI_ISL_6945703|2021-11-17	21J (Delta)	AY.25	0.173611	good	42	13	0	0	30	4	0	274	0	2
hCoV-19/USA/WI-MHDL-2021110369/2021|EPI_ISL_6945706|2021-11-17	21J (Delta)	AY.25	0.992606	good	37	13	0	0	30	4	0	569	0	2
hCoV-19/USA/WI-MHDL-2021110371/2021|EPI_ISL_6945708|2021-10-20	21I (Delta)	AY.37	12.0171	good	38	13	0	0	28	4	0	557	0	2
hCoV-19/USA/WI-MHDL-2021110389/2021|EPI_ISL_6945723|2021-11-09	21I (Delta)	AY.47	0	good	36	13	0	0	30	4	0	274	0	3
hCoV-19/USA/WI-MHDL-2021110391/2021|EPI_ISL_6945725|2021-11-10	21J (Delta)	AY.25	0	good	40	13	0	0	33	4	0	274	0	2
hCoV-19/USA/WI-MHDL-2021110381/2021|EPI_ISL_6945716|2021-10-21	21J (Delta)	AY.100	3.58926	good	42	13	0	0	33	4	0	799	0	2
hCoV-19/USA/WI-MHDL-2021110388/2021|EPI_ISL_6945722|2021-11-08	21J (Delta)	AY.44	0.694444	good	45	13	0	0	37	4	0	275	0	2
hCoV-19/USA/WI-MHDL-2021120487/2021|EPI_ISL_8185114|2021-12-07	21J (Delta)	AY.103	4.19491	good	42	13	0	0	32	4	0	853	0	2
hCoV-19/USA/WI-MHDL-2021120488/2021|EPI_ISL_8185115|2021-12-07	21K (Omicron)	BA.1.17	14.4964	good	39	36	0	0	31	15	0	1328	0	5
hCoV-19/USA/WI-MHDL-2021120405/2021|EPI_ISL_7877082|2021-12-12	21K (Omicron)	BA.1.15	14.44	good	41	36	0	0	32	15	0	1326	0	5
hCoV-19/USA/WI-MHDL-2021120407/2021|EPI_ISL_7877062|2021-12-11	21J (Delta)	AY.103	0	good	35	13	0	0	28	4	0	279	0	2
hCoV-19/USA/WI-MHDL-2021120199/2021|EPI_ISL_7478639|2021-12-04	21J (Delta)	AY.103	0	good	42	13	0	0	30	4	0	0	0	2
hCoV-19/USA/WI-MHDL-2021120195/2021|EPI_ISL_7478636|2021-12-03	21I (Delta)	AY.26	6.25	good	44	13	0	0	34	4	0	274	0	2
hCoV-19/USA/WI-MHDL-2021120172/2021|EPI_ISL_7478623|2021-11-24	21J (Delta)	AY.44	0	good	40	13	0	0	32	4	0	274	0	3
hCoV-19/USA/WI-MHDL-2021120196/2021|EPI_ISL_7478637|2021-12-03	21J (Delta)	AY.103	6.25	good	45	13	0	0	32	4	0	274	0	3
hCoV-19/USA/WI-MHDL-2021120180/2021|EPI_ISL_7478647|2021-11-22	21J (Delta)	AY.3.1	1.12989	good	42	13	0	0	33	4	0	587	0	2
hCoV-19/USA/WI-MHDL-2021120492/2021|EPI_ISL_8185119|2021-12-07	21J (Delta)	AY.103	3.80973	good	40	13	0	0	32	4	0	827	0	2
hCoV-19/USA/WI-MHDL-2021120011/2021|EPI_ISL_7153309|2021-11-08	21I (Delta)	AY.37	4.34028	good	36	13	0	0	28	4	0	274	0	2
hCoV-19/USA/WI-MHDL-2021120030/2021|EPI_ISL_7153302|2021-11-02	21J (Delta)	AY.103	0	good	42	13	0	0	31	4	0	0	0	2
hCoV-19/USA/WI-MHDL-2021120017/2021|EPI_ISL_7153311|2021-11-08	21J (Delta)	AY.44	0.694444	good	48	13	0	0	35	4	0	274	0	2
hCoV-19/USA/WI-MHDL-2021120019/2021|EPI_ISL_7153314|2021-11-08	21J (Delta)	AY.103	0	good	41	13	0	0	33	4	0	274	0	2
hCoV-19/USA/WI-MHDL-2021120025/2021|EPI_ISL_7153317|2021-11-15	21I (Delta)	AY.47	0	good	36	13	0	0	30	4	0	274	0	3
hCoV-19/USA/WI-MHDL-2021120022/2021|EPI_ISL_7153320|2021-11-16	21J (Delta)	AY.103	2.77778	good	43	13	0	0	33	4	0	274	0	3
hCoV-19/USA/WI-MHDL-2021120023/2021|EPI_ISL_7153323|2021-11-16	21J (Delta)	AY.103	0.694444	good	41	13	0	0	33	4	0	274	0	2
hCoV-19/USA/WI-MHDL-2021120024/2021|EPI_ISL_7153326|2021-11-16	21J (Delta)	AY.103	0	good	38	13	0	0	29	4	0	274	0	2
hCoV-19/USA/WI-MHDL-2021120026/2021|EPI_ISL_7153329|2021-11-18	21I (Delta)	AY.37	62.6736	mediocre	44	13	0	0	31	4	0	274	0	2
hCoV-19/USA/WI-MHDL-2021120021/2021|EPI_ISL_7153335|2021-11-19	21I (Delta)	AY.47	0	good	40	13	0	0	32	4	0	274	0	5
hCoV-19/USA/WI-MHDL-2021120029/2021|EPI_ISL_7153338|2021-11-22	21J (Delta)	AY.25	0	good	42	13	0	0	32	4	0	0	0	2
hCoV-19/USA/WI-MHDL-2021120028/2021|EPI_ISL_7153341|2021-11-18	21I (Delta)	AY.37	62.6736	mediocre	44	13	0	0	31	4	0	298	0	2
hCoV-19/USA/WI-MHDL-2021120003/2021|EPI_ISL_7153344|2021-11-08	21J (Delta)	AY.4	1.16901	good	42	13	0	0	33	4	0	486	0	2
hCoV-19/USA/WI-MHDL-2021120012/2021|EPI_ISL_7153346|2021-11-08	21J (Delta)	AY.100	0.905586	good	44	13	0	0	34	4	0	531	0	3
hCoV-19/USA/WI-MHDL-2021120013/2021|EPI_ISL_7153350|2021-11-08	21J (Delta)	AY.100	0.905586	good	44	13	0	0	34	4	0	531	0	3
hCoV-19/USA/WI-MHDL-2021120027/2021|EPI_ISL_7153352|2021-11-18	21I (Delta)	AY.37	63.3993	mediocre	44	13	0	0	31	4	0	530	0	2
hCoV-19/USA/WI-MHDL-2021120008/2021|EPI_ISL_7153355|2021-11-08	21J (Delta)	AY.103	0.992606	good	39	13	0	0	31	4	0	569	0	2
hCoV-19/USA/WI-MHDL-2021120002/2021|EPI_ISL_7153358|2021-11-08	21J (Delta)	AY.103	5.33288	good	43	19	0	0	32	6	0	569	0	3
hCoV-19/USA/WI-MHDL-2021120016/2021|EPI_ISL_7153361|2021-11-08	21J (Delta)	AY.3	0.992606	good	39	13	0	0	31	4	0	569	0	2
hCoV-19/USA/WI-MHDL-2021120015/2021|EPI_ISL_7153364|2021-11-08	21J (Delta)	AY.100	1.44	good	44	13	0	0	35	4	0	624	0	2
hCoV-19/USA/WI-MHDL-2021120014/2021|EPI_ISL_7153367|2021-11-08	21J (Delta)	AY.103	3.97043	good	39	13	0	0	30	4	0	838	0	3
hCoV-19/USA/WI-MHDL-2021120005/2021|EPI_ISL_7153369|2021-11-08	21J (Delta)	AY.103	4.04457	good	39	7	0	0	28	2	0	843	0	2
hCoV-19/USA/WI-MHDL-2021100267/2021|EPI_ISL_5841765|2021-10-07	21J (Delta)	AY.3	0	good	40	13	0	0	30	4	0	0	0	2
hCoV-19/USA/WI-MHDL-2021100270/2021|EPI_ISL_5841768|2021-10-07	21J (Delta)	AY.44	25.3344	good	35	13	0	0	29	4	0	1659	0	2
hCoV-19/USA/WI-MHDL-2021100256/2021|EPI_ISL_5841763|2021-10-07	21J (Delta)	AY.103	0.694444	good	44	13	0	0	35	4	0	274	0	2
hCoV-19/USA/WI-MHDL-2021100280/2021|EPI_ISL_5841770|2021-10-07	21J (Delta)	AY.119	106.517	bad	44	13	0	0	32	4	0	2973	0	3
hCoV-19/USA/WI-MHDL-2021100255/2021|EPI_ISL_5841771|2021-10-08	21J (Delta)	AY.44	1.57568	good	42	13	0	0	32	4	0	331	0	3
hCoV-19/USA/WI-MHDL-2021100261/2021|EPI_ISL_5841773|2021-10-07	21J (Delta)	AY.3	0.803347	good	36	13	0	0	27	4	0	542	0	2
hCoV-19/USA/WI-MHDL-2021100277/2021|EPI_ISL_5841774|2021-10-07	21J (Delta)	AY.3.1	1.10639	good	41	13	0	0	32	4	0	584	0	2
hCoV-19/USA/WI-MHDL-2021100252/2021|EPI_ISL_5841775|2021-10-08	21J (Delta)	AY.44	4.36346	good	40	13	0	0	34	4	0	864	0	2
hCoV-19/USA/WI-MHDL-2021100259/2021|EPI_ISL_5841776|2021-10-07	21J (Delta)	AY.44	15.6739	good	42	13	0	0	34	4	0	1363	0	2
hCoV-19/USA/WI-MHDL-2021100265/2021|EPI_ISL_5841764|2021-10-07	21J (Delta)	AY.103	2.77778	good	43	13	0	0	34	4	0	274	0	3
hCoV-19/USA/WI-MHDL-2021100271/2021|EPI_ISL_5841766|2021-10-07	21J (Delta)	AY.103	1.5625	good	42	13	0	0	34	4	0	0	0	3
hCoV-19/USA/WI-MHDL-2021100268/2021|EPI_ISL_5841767|2021-10-07	21J (Delta)	AY.44	24.926	good	40	13	0	0	33	4	0	1648	0	2
hCoV-19/USA/WI-MHDL-2021100266/2021|EPI_ISL_5841772|2021-10-07	21J (Delta)	AY.3	0.764005	good	36	13	0	0	27	4	0	536	0	1
hCoV-19/USA/WI-MHDL-2021120032/2021|EPI_ISL_7281394|2021-11-08	21J (Delta)	AY.25	4.63541	good	37	13	0	0	30	4	0	836	0	2
hCoV-19/USA/WI-MHDL-2021120033/2021|EPI_ISL_7281403|2021-11-08	21J (Delta)	AY.3	0.173611	good	42	13	0	0	35	4	0	276	0	4
hCoV-19/USA/WI-MHDL-2021120041/2021|EPI_ISL_7281444|2021-11-22	21J (Delta)	AY.103	0	good	40	13	0	0	32	4	0	275	0	3
hCoV-19/USA/WI-MHDL-2021120060/2021|EPI_ISL_7281589|2021-11-28	21J (Delta)	AY.44	0.694444	good	48	13	0	0	37	4	0	274	0	3
hCoV-19/USA/WI-MHDL-2021120049/2021|EPI_ISL_7281507|2021-11-30	21J (Delta)	AY.103	2.77778	good	45	13	0	0	34	4	0	274	0	4
hCoV-19/USA/WI-MHDL-2021120056/2021|EPI_ISL_7281556|2021-11-29	21J (Delta)	AY.25	0	good	36	13	0	0	30	4	0	274	0	2
hCoV-19/USA/WI-MHDL-2021120034/2021|EPI_ISL_7281412|2021-11-08	21J (Delta)	AY.3	0	good	38	13	0	0	30	4	0	275	0	2
hCoV-19/USA/WI-MHDL-2021120036/2021|EPI_ISL_7281419|2021-11-08	21J (Delta)	AY.103	0.871111	good	38	13	0	0	30	4	0	552	0	2
hCoV-19/USA/WI-MHDL-2021120037/2021|EPI_ISL_7281426|2021-11-29	21J (Delta)	AY.103	0	good	36	13	0	0	28	4	0	274	0	2
hCoV-19/USA/WI-MHDL-2021120038/2021|EPI_ISL_7281433|2021-11-29	21J (Delta)	AY.103	0	good	36	13	0	0	28	4	0	274	0	2
hCoV-19/USA/WI-MHDL-2021120042/2021|EPI_ISL_7281455|2021-11-24	21J (Delta)	AY.103	0.173611	good	43	13	0	0	32	4	0	274	0	2
hCoV-19/USA/WI-MHDL-2021120043/2021|EPI_ISL_7281460|2021-11-23	21J (Delta)	AY.39	4.34028	good	46	13	0	0	38	4	0	275	0	2
hCoV-19/USA/WI-MHDL-2021120044/2021|EPI_ISL_7281466|2021-11-29	21J (Delta)	AY.119	5.86428	good	40	13	0	0	32	4	0	860	0	2
hCoV-19/USA/WI-MHDL-2021120046/2021|EPI_ISL_7281483|2021-11-29	21J (Delta)	AY.103	0	good	39	13	0	0	31	4	0	274	0	2
hCoV-19/USA/WI-MHDL-2021120047/2021|EPI_ISL_7281492|2021-11-30	21J (Delta)	AY.103	0.694444	good	43	13	0	0	34	4	0	277	0	2
hCoV-19/USA/WI-MHDL-2021120048/2021|EPI_ISL_7281499|2021-11-30	21J (Delta)	AY.119	0.173611	good	41	16	0	0	34	5	0	274	0	2
hCoV-19/USA/WI-MHDL-2021120050/2021|EPI_ISL_7281516|2021-11-29	21J (Delta)	AY.103	0	good	42	13	0	0	32	4	0	274	0	3
hCoV-19/USA/WI-MHDL-2021120051/2021|EPI_ISL_7281522|2021-11-29	21J (Delta)	AY.25	0	good	37	13	0	0	30	4	0	274	0	2
hCoV-19/USA/WI-MHDL-2021120052/2021|EPI_ISL_7281533|2021-11-29	21J (Delta)	AY.25	0	good	37	13	0	0	30	4	0	274	0	2
hCoV-19/USA/WI-MHDL-2021120053/2021|EPI_ISL_7281540|2021-11-29	21J (Delta)	AY.25	0	good	36	13	0	0	30	4	0	274	0	2
hCoV-19/USA/WI-MHDL-2021120057/2021|EPI_ISL_7281562|2021-11-29	21J (Delta)	AY.25	0	good	37	13	0	0	31	4	0	274	0	2
hCoV-19/USA/WI-MHDL-2021120058/2021|EPI_ISL_7281573|2021-11-29	21J (Delta)	AY.25	17.1151	good	34	7	0	0	27	2	0	1417	0	2
hCoV-19/USA/WI-MHDL-2021120059/2021|EPI_ISL_7281581|2021-11-29	21J (Delta)	AY.3.1	1.19376	good	42	13	0	0	33	4	0	595	0	2
hCoV-19/USA/WI-MHDL-2021120391/2021|EPI_ISL_7877061|2021-12-15	21J (Delta)	AY.3	1.5625	good	43	13	0	0	32	4	0	278	0	2
hCoV-19/USA/WI-MHDL-202110_0045/2021|EPI_ISL_5850491|2021-10-06	21A (Delta)	AY.16	3.8303	good	41	13	0	0	26	4	0	577	0	2
hCoV-19/USA/WI-MHDL-202110_0038/2021|EPI_ISL_5850486|2021-10-13	21J (Delta)	AY.103	13.5806	good	38	13	0	0	30	4	0	1295	0	3
hCoV-19/USA/WI-MHDL-202110_0039/2021|EPI_ISL_5850487|2021-10-07	21I (Delta)	AY.47	0.796722	good	35	13	0	0	26	4	0	541	0	3
hCoV-19/USA/WI-MHDL-202110_0046/2021|EPI_ISL_5850492|2021-09-30	21J (Delta)	AY.103	15.5294	good	36	13	0	0	28	4	0	1364	0	2
hCoV-19/USA/WI-MHDL-202110_0042/2021|EPI_ISL_5850488|2021-10-18	21J (Delta)	AY.103	0	good	38	13	0	0	29	4	0	274	0	3
hCoV-19/USA/WI-MHDL-202110_0052/2021|EPI_ISL_5850498|2021-10-11	21J (Delta)	AY.43	0	good	38	13	0	0	34	4	0	274	0	4
hCoV-19/USA/WI-MHDL-202110_0053/2021|EPI_ISL_5850499|2021-10-12	21J (Delta)	AY.43	0	good	41	13	0	0	35	4	0	274	0	5
hCoV-19/USA/WI-MHDL-202110_0054/2021|EPI_ISL_5850500|2021-10-12	21J (Delta)	AY.103	0.479684	good	40	13	0	0	32	4	0	487	0	3
hCoV-19/USA/WI-MHDL-202110_0055/2021|EPI_ISL_5850501|2021-10-13	21J (Delta)	AY.100	0	good	40	13	0	0	30	4	0	275	0	2
hCoV-19/USA/WI-MHDL-202110_0057/2021|EPI_ISL_5850502|2021-10-14	21J (Delta)	AY.44	0	good	36	13	0	0	29	4	0	275	0	2
hCoV-19/USA/WI-MHDL-202110_0058/2021|EPI_ISL_5850503|2021-10-18	21J (Delta)	AY.44	0	good	36	13	0	0	29	4	0	42	0	2
hCoV-19/USA/WI-MHDL-202110_0059/2021|EPI_ISL_5850504|2021-10-19	21J (Delta)	AY.39	0	good	42	13	0	0	34	4	0	0	0	2
hCoV-19/USA/WI-MHDL-202110_0060/2021|EPI_ISL_5850505|2021-10-19	21J (Delta)	AY.119	8.50694	good	42	13	0	0	35	4	0	298	0	2
hCoV-19/USA/WI-MHDL-202110_0061/2021|EPI_ISL_5850506|2021-10-19	21J (Delta)	AY.25	0.173611	good	39	13	0	0	33	4	0	1	0	2
hCoV-19/USA/WI-MHDL-202110_0062/2021|EPI_ISL_5850507|2021-10-19	21J (Delta)	AY.25	0.694444	good	39	13	0	0	33	4	0	274	0	2
hCoV-19/USA/WI-MHDL-202110_0063/2021|EPI_ISL_5850508|2021-10-20	21J (Delta)	AY.103	0	good	39	13	0	0	32	4	0	1	0	2
hCoV-19/USA/WI-MHDL-202110_0064/2021|EPI_ISL_5850509|2021-10-20	21J (Delta)	AY.103	0	good	42	13	0	0	32	4	0	279	0	2
hCoV-19/USA/WI-MHDL-202110_0036/2021|EPI_ISL_5850484|2021-10-06	21J (Delta)	AY.25	19.4906	good	36	13	0	0	27	4	0	1492	0	2
hCoV-19/USA/WI-MHDL-202110_0037/2021|EPI_ISL_5850485|2021-10-08	21J (Delta)	AY.100	0.738326	good	41	13	0	0	30	4	0	532	0	2
hCoV-19/USA/WI-MHDL-202110_0043/2021|EPI_ISL_5850489|2021-09-30	21J (Delta)	AY.119	0	good	39	13	0	0	32	4	0	275	0	2
hCoV-19/USA/WI-MHDL-202110_0048/2021|EPI_ISL_5850494|2021-10-07	21J (Delta)	AY.103	18.6496	good	36	13	0	0	27	4	0	1466	0	2
hCoV-19/USA/WI-MHDL-202110_0044/2021|EPI_ISL_5850490|2021-10-01	21J (Delta)	AY.103	0	good	39	13	0	0	30	4	0	274	0	2
hCoV-19/USA/WI-MHDL-202110_0047/2021|EPI_ISL_5850493|2021-10-07	21J (Delta)	AY.100	0.731975	good	45	13	0	0	35	4	0	531	0	3
hCoV-19/USA/WI-MHDL-202110_0050/2021|EPI_ISL_5850496|2021-10-11	21J (Delta)	AY.103	24.1554	good	35	13	0	0	27	4	0	1627	0	2
hCoV-19/USA/WI-MHDL-202110_0051/2021|EPI_ISL_5850497|2021-10-11	21J (Delta)	AY.103	0	good	41	13	0	0	32	4	0	274	0	2
hCoV-19/USA/WI-MHDL-202110_0065/2021|EPI_ISL_5850510|2021-10-20	21J (Delta)	AY.119	0.173611	good	40	13	0	0	36	4	0	0	0	2
hCoV-19/USA/WI-MHDL-2021120055/2021|EPI_ISL_7309361|2021-11-30	21J (Delta)	AY.103	0	good	41	17	0	1	29	6	0	274	0	2
hCoV-19/USA/WI-MHDL-2021120040/2021|EPI_ISL_7309359|2021-11-24	21J (Delta)	AY.103	0	good	38	17	0	1	28	6	0	274	0	2
hCoV-19/USA/WI-MHDL-2021120164/2021|EPI_ISL_7364697|2021-11-30	21J (Delta)	AY.25	8.50694	good	44	13	0	0	34	4	0	274	0	2
hCoV-19/USA/WI-MHDL-2021120165/2021|EPI_ISL_7364699|2021-11-24	21J (Delta)	AY.39	17.3611	good	44	16	0	0	35	5	0	274	0	2
hCoV-19/USA/WI-MHDL-2021120155/2021|EPI_ISL_7364685|2021-11-30	21J (Delta)	AY.25	0	good	42	13	0	0	33	4	0	274	0	3
hCoV-19/USA/WI-MHDL-2021120156/2021|EPI_ISL_7364686|2021-12-02	21J (Delta)	AY.100	0	good	41	13	0	0	33	4	0	274	0	2
hCoV-19/USA/WI-MHDL-2021120157/2021|EPI_ISL_7364687|2021-12-02	21J (Delta)	AY.103	0	good	39	13	0	0	30	4	0	274	0	2
hCoV-19/USA/WI-MHDL-2021120161/2021|EPI_ISL_7364690|2021-12-02	21J (Delta)	AY.25	29.3403	good	47	13	0	0	33	4	0	274	0	2
hCoV-19/USA/WI-MHDL-2021120167/2021|EPI_ISL_7364702|2021-12-02	21K (Omicron)	BA.1.15	8.23903	good	42	36	0	0	33	15	0	1075	0	5
hCoV-19/USA/WI-MHDL-2021120169/2021|EPI_ISL_7364700|2021-12-03	21K (Omicron)	BA.1.17	118.245	bad	31	36	0	0	25	15	0	3236	0	4
hCoV-19/USA/WI-MHDL-2021120166/2021|EPI_ISL_7364701|2021-12-01	21K (Omicron)	BA.1.17	3.36111	good	40	36	0	0	32	15	0	795	0	5
hCoV-19/USA/WI-MHDL-2021120162/2021|EPI_ISL_7364691|2021-12-02	21I (Delta)	AY.26	6.25	good	44	13	0	0	34	4	0	274	0	2
hCoV-19/USA/WI-MHDL-2021120168/2021|EPI_ISL_7364698|2021-12-02	21J (Delta)	AY.44	2.77778	good	47	13	0	0	34	4	0	274	0	2
hCoV-19/USA/WI-MHDL-2021110491/2021|EPI_ISL_7368692|2021-11-06	21J (Delta)	AY.103	1	good	39	13	0	0	29	4	0	570	0	3
hCoV-19/USA/WI-MHDL-2021110492/2021|EPI_ISL_7368693|2021-11-06	21J (Delta)	AY.103	1	good	38	13	0	0	29	4	0	570	0	3
hCoV-19/USA/WI-MHDL-2021110493/2021|EPI_ISL_7368694|2021-11-06	21J (Delta)	AY.39	9.73174	good	41	13	0	0	30	4	0	1012	0	2
hCoV-19/USA/WI-MHDL-2021110494/2021|EPI_ISL_7368695|2021-11-06	21J (Delta)	AY.39	18.1042	good	42	13	0	0	31	4	0	1014	0	2
hCoV-19/USA/WI-MHDL-2021110495/2021|EPI_ISL_7368696|2021-11-06	21J (Delta)	AY.3	0.750631	good	40	13	0	0	32	4	0	364	0	2
hCoV-19/USA/WI-MHDL-2021110497/2021|EPI_ISL_7368697|2021-11-06	21J (Delta)	AY.113	3.7852	good	47	13	0	0	35	4	0	571	0	2
hCoV-19/USA/WI-MHDL-2021110498/2021|EPI_ISL_7368698|2021-11-06	21J (Delta)	AY.120.1	16.0296	good	36	40	0	0	26	13	0	1381	0	2
hCoV-19/USA/WI-MHDL-2021110499/2021|EPI_ISL_7368699|2021-11-06	21J (Delta)	AY.103	37.1648	mediocre	37	13	0	0	29	4	0	1946	0	2
hCoV-19/USA/WI-MHDL-2021110500/2021|EPI_ISL_7368700|2021-11-06	21J (Delta)	AY.117	4.25582	good	44	13	0	0	35	4	0	857	0	5
hCoV-19/USA/WI-MHDL-2021110503/2021|EPI_ISL_7368701|2021-11-06	21J (Delta)	AY.103	1.48479	good	42	13	0	0	31	4	0	629	0	2
hCoV-19/USA/WI-MHDL-2021110504/2021|EPI_ISL_7368702|2021-11-06	21J (Delta)	AY.113	3.7852	good	47	13	0	0	35	4	0	571	0	2
hCoV-19/USA/WI-MHDL-2021110505/2021|EPI_ISL_7368703|2021-11-06	21J (Delta)	AY.44	56.25	mediocre	41	53	0	1	30	18	0	274	0	2
hCoV-19/USA/WI-MHDL-2021110506/2021|EPI_ISL_7368704|2021-11-06	21J (Delta)	AY.44	56.25	mediocre	41	53	0	1	30	18	0	274	0	2
hCoV-19/USA/WI-MHDL-2021110507/2021|EPI_ISL_7368705|2021-11-06	21J (Delta)	AY.113	2.77778	good	47	13	0	0	35	4	0	275	0	2
hCoV-19/USA/WI-MHDL-2021110508/2021|EPI_ISL_7368706|2021-11-06	21J (Delta)	AY.113	2.77778	good	47	13	0	0	35	4	0	275	0	2
hCoV-19/USA/WI-MHDL-2021110510/2021|EPI_ISL_7368707|2021-11-08	21J (Delta)	AY.103	0	good	39	13	0	0	31	4	0	274	0	2
hCoV-19/USA/WI-MHDL-2021110511/2021|EPI_ISL_7368708|2021-11-08	21J (Delta)	AY.25	73.6111	mediocre	41	41	0	1	32	14	0	274	0	2
hCoV-19/USA/WI-MHDL-2021110512/2021|EPI_ISL_7368709|2021-11-08	21J (Delta)	AY.100	0.173611	good	44	13	0	0	34	4	0	274	0	3
hCoV-19/USA/WI-MHDL-2021110513/2021|EPI_ISL_7368710|2021-11-08	21J (Delta)	AY.44	15.2968	good	43	13	0	0	33	4	0	1356	0	2
hCoV-19/USA/WI-MHDL-2021110514/2021|EPI_ISL_7368712|2021-11-08	21J (Delta)	AY.103	0	good	39	13	0	0	31	4	0	276	0	2
hCoV-19/USA/WI-MHDL-2021120159/2021|EPI_ISL_7365849|2021-12-02	21J (Delta)	AY.44	1.5625	good	44	32	0	1	31	11	0	274	0	2
hCoV-19/USA/WI-MHDL-2021120183/2021|EPI_ISL_7478629|2021-11-22	21J (Delta)	AY.103	1.5625	good	41	13	0	0	34	4	0	274	0	2
hCoV-19/USA/WI-MHDL-2021120189/2021|EPI_ISL_7478633|2021-11-22	21J (Delta)	AY.25	0	good	37	13	0	0	32	4	0	0	0	2
hCoV-19/USA/WI-MHDL-2021120184/2021|EPI_ISL_7478630|2021-11-22	21J (Delta)	AY.103	0.173611	good	43	13	0	0	32	4	0	274	0	2
hCoV-19/USA/WI-MHDL-2021120171/2021|EPI_ISL_7478622|2021-11-24	21J (Delta)	AY.103	0	good	41	13	0	0	32	4	0	274	0	2
hCoV-19/USA/WI-MHDL-2021120197/2021|EPI_ISL_7478638|2021-12-03	21J (Delta)	AY.3	6.25	good	45	13	0	0	33	4	0	136	0	3
hCoV-19/USA/WI-MHDL-2021120198/2021|EPI_ISL_7478648|2021-12-06	21J (Delta)	AY.103	4.10438	good	43	13	0	0	35	4	0	847	0	2
hCoV-19/USA/WI-MHDL-2021120191/2021|EPI_ISL_7478635|2021-11-22	21J (Delta)	AY.3	1.5625	good	44	13	0	0	34	4	0	274	0	4
hCoV-19/USA/WI-MHDL-2021120193/2021|EPI_ISL_7478649|2021-11-20	21J (Delta)	AY.25	4.44117	good	43	22	0	0	32	7	0	869	0	2
hCoV-19/USA/WI-MHDL-2021120188/2021|EPI_ISL_7478632|2021-11-22	21J (Delta)	AY.103	0	good	41	13	0	0	32	4	0	274	0	2
hCoV-19/USA/WI-MHDL-2021120182/2021|EPI_ISL_7478650|2021-11-22	21J (Delta)	AY.3.1	5.93915	good	41	13	0	0	31	4	0	958	0	1
hCoV-19/USA/WI-MHDL-2021120175/2021|EPI_ISL_7478625|2021-11-24	21J (Delta)	AY.103	21.0069	good	43	13	0	0	35	4	0	274	0	2
hCoV-19/USA/WI-MHDL-2021120178/2021|EPI_ISL_7478642|2021-11-22	21I (Delta)	AY.26	1.3766	good	40	22	0	0	27	7	0	523	0	3
hCoV-19/USA/WI-MHDL-2021120187/2021|EPI_ISL_7478631|2021-11-22	21J (Delta)	AY.25.1	0	good	40	13	0	0	33	4	0	276	0	2
hCoV-19/USA/WI-MHDL-2021120185/2021|EPI_ISL_7478640|2021-11-22	21J (Delta)	AY.118	49.5372	mediocre	38	7	0	0	28	2	0	2197	0	2
hCoV-19/USA/WI-MHDL-2021120179/2021|EPI_ISL_7478627|2021-11-22	21J (Delta)	AY.25.1	2.77778	good	44	13	0	0	34	4	0	274	0	2
hCoV-19/USA/WI-MHDL-2021120181/2021|EPI_ISL_7478628|2021-11-22	21J (Delta)	AY.44	0.694444	good	48	13	0	0	36	4	0	274	0	2
hCoV-19/USA/WI-MHDL-2021120190/2021|EPI_ISL_7478634|2021-11-22	21J (Delta)	AY.103	11.1111	good	44	13	0	0	33	4	0	274	0	2
hCoV-19/USA/WI-MHDL-2021120186/2021|EPI_ISL_7478645|2021-11-22	21J (Delta)	AY.44	0.992606	good	36	13	0	0	29	4	0	569	0	2
hCoV-19/USA/WI-MHDL-2021120192/2021|EPI_ISL_7478643|2021-11-22	21J (Delta)	AY.44	2.29447	good	45	13	0	0	33	4	0	531	0	2
hCoV-19/USA/WI-MHDL-2021120170/2021|EPI_ISL_7478651|2021-11-22	21J (Delta)	AY.3	9.22359	good	41	7	0	0	28	2	0	1120	0	2
hCoV-19/USA/WI-MHDL-2021120174/2021|EPI_ISL_7478624|2021-11-24	21J (Delta)	AY.44	1.5625	good	49	13	0	0	39	4	0	274	0	2
hCoV-19/USA/WI-MHDL-2021120194/2021|EPI_ISL_7478646|2021-11-20	21J (Delta)	AY.25	1	good	38	13	0	0	30	4	0	570	0	2
hCoV-19/USA/WI-MHDL-2021120176/2021|EPI_ISL_7478626|2021-11-22	21J (Delta)	AY.44	0	good	43	13	0	0	36	4	0	274	0	2
hCoV-19/USA/WI-MHDL-2021120507/2021|EPI_ISL_8207632|2021-12-09	21J (Delta)	AY.25	0.992606	good	38	13	0	0	32	4	0	569	0	2
hCoV-19/USA/WI-MHDL-2021120494/2021|EPI_ISL_8185121|2021-12-07	21J (Delta)	AY.44	18.9263	good	39	13	0	0	31	4	0	1385	0	2
hCoV-19/USA/WI-MHDL-2021120490/2021|EPI_ISL_8185117|2021-12-08	21J (Delta)	AY.103	0.173611	good	39	13	0	0	31	4	0	274	0	3
hCoV-19/USA/WI-MHDL-2021120491/2021|EPI_ISL_8185118|2021-12-04	21J (Delta)	AY.103	0	good	40	13	0	0	32	4	0	274	0	2
hCoV-19/USA/WI-MHDL-2021120476/2021|EPI_ISL_8185107|2021-12-06	21J (Delta)	AY.44	1.5625	good	49	13	0	0	36	4	0	277	0	2
hCoV-19/USA/WI-MHDL-2021120477/2021|EPI_ISL_8185108|2021-12-06	21J (Delta)	AY.43	1.03738	good	40	13	0	0	35	4	0	575	0	3
hCoV-19/USA/WI-MHDL-2021120478/2021|EPI_ISL_8185109|2021-12-06	21I (Delta)	AY.47	0	good	40	13	0	0	34	4	0	279	0	3
hCoV-19/USA/WI-MHDL-2021120482/2021|EPI_ISL_8185110|2021-12-08	21J (Delta)	AY.44	1.56317	good	46	13	0	0	33	4	0	307	0	2
hCoV-19/USA/WI-MHDL-2021120484/2021|EPI_ISL_8185111|2021-12-07	21J (Delta)	AY.44	0.694444	good	48	13	0	0	37	4	0	280	0	3
hCoV-19/USA/WI-MHDL-2021120485/2021|EPI_ISL_8185112|2021-12-04	21K (Omicron)	BA.1.20	99.0362	mediocre	37	36	0	0	29	15	0	1346	0	4
hCoV-19/USA/WI-MHDL-2021120486/2021|EPI_ISL_8185113|2021-12-07	21J (Delta)	AY.113	0.676049	good	42	13	0	0	31	4	0	522	0	2
hCoV-19/USA/WI-MHDL-2021120432/2021|EPI_ISL_7938715|2021-12-02	21J (Delta)	AY.103	3.29355	good	40	17	0	1	30	6	0	790	0	2
hCoV-19/USA/WI-MHDL-2021120493/2021|EPI_ISL_8185120|2021-12-07	21J (Delta)	AY.103	1.5625	good	42	13	0	0	33	4	0	274	0	3
hCoV-19/USA/WI-MHDL-2021120496/2021|EPI_ISL_8185123|2021-12-07	21J (Delta)	AY.44	0	good	46	13	0	0	33	4	0	274	0	2
hCoV-19/USA/WI-MHDL-2021120498/2021|EPI_ISL_8185124|2021-12-07	21J (Delta)	AY.103	0	good	42	22	0	0	33	7	0	274	0	2
hCoV-19/USA/WI-MHDL-2021120500/2021|EPI_ISL_8185126|2021-12-15	21K (Omicron)	BA.1	0	good	50	36	0	0	41	15	0	270	0	5
hCoV-19/USA/WI-MHDL-2021120442/2021|EPI_ISL_7935028|2021-12-02	21J (Delta)	AY.44	0.694444	good	44	13	0	0	33	4	0	274	0	2
hCoV-19/USA/WI-MHDL-2021120502/2021|EPI_ISL_8185128|2021-12-16	21K (Omicron)	BA.1.20	0.420096	good	51	39	0	0	43	16	0	475	0	5
hCoV-19/USA/WI-MHDL-2021120443/2021|EPI_ISL_7935029|2021-12-02	21J (Delta)	AY.44	0.173611	good	47	13	0	0	35	4	0	274	0	2
hCoV-19/USA/WI-MHDL-2021120504/2021|EPI_ISL_8207629|2021-12-10	21J (Delta)	AY.103	12.1037	good	49	13	0	0	34	4	0	569	0	2
hCoV-19/USA/WI-MHDL-2021120414/2021|EPI_ISL_7935030|2021-11-29	21J (Delta)	AY.43	25.6944	good	39	13	0	0	32	4	0	1650	0	3
hCoV-19/USA/WI-MHDL-2021120505/2021|EPI_ISL_8207630|2021-12-09	21J (Delta)	AY.20	73.9385	mediocre	38	13	0	0	29	4	0	2597	0	3
hCoV-19/USA/WI-MHDL-2021120416/2021|EPI_ISL_7935031|2021-11-29	21J (Delta)	AY.100	35.8668	mediocre	37	13	0	0	30	4	0	1917	0	2
hCoV-19/USA/WI-MHDL-2021120428/2021|EPI_ISL_7935032|2021-12-02	21J (Delta)	AY.44	48.3282	mediocre	42	13	0	0	33	4	0	2177	0	2
hCoV-19/USA/WI-MHDL-2021120510/2021|EPI_ISL_8207633|2021-12-06	21J (Delta)	AY.103	0.30454	good	41	13	0	0	33	4	0	449	0	2
hCoV-19/USA/WI-MHDL-2021120427/2021|EPI_ISL_7935033|2021-12-02	21J (Delta)	AY.25.1	67.4832	mediocre	37	10	0	0	29	3	0	2518	0	2
hCoV-19/USA/WI-MHDL-2021120441/2021|EPI_ISL_7935034|2021-12-02	21J (Delta)	AY.103	2.25694	good	42	13	0	0	32	4	0	525	0	2
hCoV-19/USA/WI-MHDL-2021120417/2021|EPI_ISL_7935035|2021-11-29	21J (Delta)	AY.25	40.0551	mediocre	47	13	0	0	37	4	0	569	0	2
hCoV-19/USA/WI-MHDL-2021120418/2021|EPI_ISL_7935036|2021-11-29	21J (Delta)	AY.103	0.992606	good	41	13	0	0	32	4	0	569	0	2
hCoV-19/USA/WI-MHDL-2021120425/2021|EPI_ISL_7935038|2021-12-02	21J (Delta)	AY.119	1.68705	good	39	13	0	0	33	4	0	569	0	2
hCoV-19/USA/WI-MHDL-2021120435/2021|EPI_ISL_7935041|2021-12-02	21J (Delta)	AY.44	1.16622	good	47	13	0	0	39	4	0	569	0	2
hCoV-19/USA/WI-MHDL-2021120440/2021|EPI_ISL_7935042|2021-12-02	21J (Delta)	AY.113	2.5625	good	46	13	0	0	33	4	0	570	0	2
hCoV-19/USA/WI-MHDL-2021120419/2021|EPI_ISL_7935043|2021-11-29	21J (Delta)	AY.103	4.10438	good	39	13	0	0	31	4	0	847	0	2
hCoV-19/USA/WI-MHDL-2021120433/2021|EPI_ISL_7935044|2021-12-02	21J (Delta)	AY.103	4.10438	good	42	13	0	0	32	4	0	847	0	2
hCoV-19/USA/WI-MHDL-2021120434/2021|EPI_ISL_7935045|2021-12-02	21J (Delta)	AY.103	4.13444	good	42	13	0	0	32	4	0	849	0	2
hCoV-19/USA/WI-MHDL-2021120415/2021|EPI_ISL_7935047|2021-11-29	21J (Delta)	AY.103	14.2568	good	45	13	0	0	32	4	0	1064	0	2
hCoV-19/USA/WI-MHDL-2021120438/2021|EPI_ISL_7935050|2021-12-02	21J (Delta)	AY.103	16.3575	good	40	13	0	0	32	4	0	1392	0	2
hCoV-19/USA/WI-MHDL-2021120410/2021|EPI_ISL_7877065|2021-12-13	21J (Delta)	AY.103	1.5625	good	41	13	0	0	33	4	0	276	0	3
hCoV-19/USA/WI-MHDL-2021120406/2021|EPI_ISL_7877069|2021-12-12	21K (Omicron)	BA.1.15	22.7918	good	41	36	0	0	32	15	0	1589	0	5
hCoV-19/USA/WI-MHDL-2021120384/2021|EPI_ISL_7877070|2021-12-14	21J (Delta)	AY.103	1.16622	good	39	13	0	0	31	4	0	569	0	3
hCoV-19/USA/WI-MHDL-2021120409/2021|EPI_ISL_7877071|2021-12-12	21J (Delta)	AY.103	1.21099	good	39	13	0	0	31	4	0	575	0	3
hCoV-19/USA/WI-MHDL-2021120452/2021|EPI_ISL_7979275|2021-12-09	21K (Omicron)	BA.1.15	14.44	good	41	36	0	0	32	15	0	1326	0	5
hCoV-19/USA/WI-MHDL-2021120392/2021|EPI_ISL_7877076|2021-12-15	21K (Omicron)	BA.1.20	14.44	good	40	36	0	0	31	15	0	1326	0	5
hCoV-19/USA/WI-MHDL-2021120394/2021|EPI_ISL_7877077|2021-12-12	21K (Omicron)	BA.1.15	14.44	good	41	36	0	0	32	15	0	1326	0	5
hCoV-19/USA/WI-MHDL-2021120455/2021|EPI_ISL_7979277|2021-12-10	21K (Omicron)	BA.1.17	14.4964	good	39	36	0	0	31	15	0	1328	0	5
hCoV-19/USA/WI-MHDL-2021120456/2021|EPI_ISL_7979278|2021-12-10	21K (Omicron)	BA.1.15	14.5246	good	42	36	0	0	33	15	0	1329	0	5
hCoV-19/USA/WI-MHDL-2021120397/2021|EPI_ISL_7877078|2021-12-12	21K (Omicron)	BA.1.15	14.44	good	41	36	0	0	32	15	0	1326	0	5
hCoV-19/USA/WI-MHDL-2021120457/2021|EPI_ISL_7979279|2021-12-10	21K (Omicron)	BA.1.17	14.44	good	38	36	0	0	30	15	0	1326	0	5
hCoV-19/USA/WI-MHDL-2021120398/2021|EPI_ISL_7877079|2021-12-12	21K (Omicron)	BA.1.15	14.44	good	42	36	0	0	32	15	0	1326	0	5
hCoV-19/USA/WI-MHDL-2021120461/2021|EPI_ISL_7979282|2021-12-02	21J (Delta)	AY.103	5.33288	good	41	13	0	0	30	4	0	569	0	2
hCoV-19/USA/WI-MHDL-2022010524/2021|EPI_ISL_9090383|2021-12-28	21K (Omicron)	BA.1.1.14	8.21778	good	44	36	0	0	33	15	0	1074	0	6
hCoV-19/USA/WI-MHDL-2022020593/2022|EPI_ISL_10073383|2022-02-03	21K (Omicron)	BA.1.1	8.21778	good	42	36	0	0	32	15	0	1074	0	5
hCoV-19/USA/WI-MHDL-2022010086/2021|EPI_ISL_8477783|2021-12-22	21K (Omicron)	BA.1.20	8.21778	good	41	36	0	0	32	15	0	1074	0	5
hCoV-19/USA/WI-MHDL-2022020576/2022|EPI_ISL_10023722|2022-02-09	21K (Omicron)	BA.1.1	8.21778	good	45	36	0	0	33	15	0	1074	0	5
hCoV-19/USA/WI-MHDL-2022020330/2022|EPI_ISL_9766553|2022-01-26	21K (Omicron)	BA.1.20	2.79014	good	52	36	0	0	43	15	0	751	0	5
hCoV-19/USA/WI-MHDL-2022020325/2022|EPI_ISL_9766548|2022-01-28	21K (Omicron)	BA.1.20	8.21778	good	45	36	0	0	33	15	0	1074	0	6
hCoV-19/USA/WI-MHDL-2022020710/2022|EPI_ISL_10219674|2022-02-07	21K (Omicron)	BA.1.1	40.0173	mediocre	41	36	0	0	32	15	0	2008	0	5
hCoV-19/USA/WI-MHDL-2022010715/2022|EPI_ISL_9397738|2022-01-10	21K (Omicron)	BA.1	14.5528	good	38	36	0	0	30	15	0	1330	0	5
hCoV-19/USA/WI-MHDL-2022010005/2021|EPI_ISL_8388857|2021-12-14	21K (Omicron)	BA.1.15	14.44	good	42	36	0	0	33	15	0	1326	0	5
hCoV-19/USA/WI-MHDL-2022010025/2021|EPI_ISL_8388849|2021-12-17	21K (Omicron)	BA.1.20	2.79014	good	51	36	0	0	42	15	0	751	0	5
hCoV-19/USA/WI-MHDL-2022020361/2022|EPI_ISL_9812161|2022-01-29	21K (Omicron)	BA.1.1	8.21778	good	45	36	0	0	32	15	0	1074	0	5
hCoV-19/USA/WI-MHDL-2022020368/2022|EPI_ISL_9812167|2022-02-08	21K (Omicron)	BA.1.1	8.21778	good	43	36	0	0	32	15	0	1074	0	5
hCoV-19/USA/WI-MHDL-2022020125/2022|EPI_ISL_9471960|2022-01-14	21K (Omicron)	BA.1.15	14.5246	good	41	36	0	0	32	15	0	1329	0	5
hCoV-19/USA/WI-MHDL-2022010358/2022|EPI_ISL_8730945|2022-01-03	21K (Omicron)	BA.1.15	14.44	good	42	36	0	0	33	15	0	1326	0	5
hCoV-19/USA/WI-MHDL-2022010244/2021|EPI_ISL_8692450|2021-12-20	21K (Omicron)	BA.1.1.18	8.21778	good	42	36	0	0	33	15	0	1074	0	5
hCoV-19/USA/WI-MHDL-2022010239/2021|EPI_ISL_8692447|2021-12-22	21K (Omicron)	BA.1.17	8.21778	good	41	36	0	0	33	15	0	1074	0	5
hCoV-19/USA/WI-MHDL-2022010023/2021|EPI_ISL_8388844|2021-12-17	21J (Delta)	AY.103	6.25	good	47	43	0	0	37	14	0	274	0	2
hCoV-19/USA/WI-MHDL-2022010013/2021|EPI_ISL_8388862|2021-12-14	21K (Omicron)	BA.1.15	14.44	good	42	36	0	0	33	15	0	1326	0	5
hCoV-19/USA/WI-MHDL-2022010010/2021|EPI_ISL_8388852|2021-12-14	21K (Omicron)	BA.1.15	8.21778	good	43	36	0	0	34	15	0	1074	0	5
hCoV-19/USA/WI-MHDL-2022010006/2021|EPI_ISL_8388858|2021-12-14	21K (Omicron)	BA.1.15	14.44	good	42	36	0	0	33	15	0	1326	0	5
hCoV-19/USA/WI-MHDL-2022010011/2021|EPI_ISL_8388860|2021-12-14	21K (Omicron)	BA.1.15	14.44	good	42	36	0	0	33	15	0	1326	0	5
hCoV-19/USA/WI-MHDL-2022010009/2021|EPI_ISL_8388868|2021-12-14	21K (Omicron)	BA.1.15	14.4964	good	41	36	0	0	32	15	0	1328	0	5
hCoV-19/USA/WI-MHDL-2022010003/2021|EPI_ISL_8388856|2021-12-14	21K (Omicron)	BA.1.15	14.44	good	41	36	0	0	32	15	0	1326	0	5
hCoV-19/USA/WI-MHDL-2022010114/2021|EPI_ISL_8594426|2021-12-07	21J (Delta)	AY.103	0	good	38	13	0	0	30	4	0	274	0	2
hCoV-19/USA/WI-MHDL-2022010045/2021|EPI_ISL_8428600|2021-12-02	21J (Delta)	AY.39	0.695322	good	40	13	0	0	33	4	0	308	0	3
hCoV-19/USA/WI-MHDL-2022020153/2022|EPI_ISL_9471951|2022-01-14	21K (Omicron)	BA.1.1.18	77.8316	mediocre	40	36	0	0	31	15	0	2682	0	5
hCoV-19/USA/WI-MHDL-2022020145/2022|EPI_ISL_9471950|2022-01-14	21K (Omicron)	BA.1.20	47.8659	mediocre	42	36	0	0	32	15	0	2168	0	5
hCoV-19/USA/WI-MHDL-2022010576/2022|EPI_ISL_9196465|2022-01-04	21K (Omicron)	BA.1.20	0.405816	good	54	36	0	0	44	15	0	472	0	5
hCoV-19/USA/WI-MHDL-2022010559/2022|EPI_ISL_9196449|2022-01-04	21K (Omicron)	BA.1.20	8.21778	good	42	36	0	0	32	15	0	1074	0	5
hCoV-19/USA/WI-MHDL-2022010567/2022|EPI_ISL_9196457|2022-01-04	21J (Delta)	AY.43	7.59363	good	44	13	0	0	37	4	0	787	0	4
hCoV-19/USA/WI-MHDL-2022010560/2022|EPI_ISL_9196450|2022-01-04	21K (Omicron)	BA.1	14.44	good	40	36	0	0	31	15	0	1326	0	5
hCoV-19/USA/WI-MHDL-2022010562/2022|EPI_ISL_9196452|2022-01-19	21L (Omicron)	BA.2.10	7.21022	good	66	53	0	0	51	12	0	1025	0	5
hCoV-19/USA/WI-MHDL-2022010563/2022|EPI_ISL_9196453|2022-01-19	21K (Omicron)	BA.1.1	14.44	good	43	36	0	0	32	15	0	1326	0	5
hCoV-19/USA/WI-MHDL-2022010574/2022|EPI_ISL_9196463|2022-01-07	21K (Omicron)	BA.1.1	8.91222	good	48	36	0	0	37	15	0	1074	0	5
hCoV-19/USA/WI-MHDL-2022010580/2022|EPI_ISL_9196469|2022-01-04	21K (Omicron)	BA.1.1.18	8.21778	good	42	36	0	0	33	15	0	1074	0	5
hCoV-19/USA/WI-MHDL-2022010577/2022|EPI_ISL_9196466|2022-01-07	21K (Omicron)	BA.1.17	10.169	good	40	36	0	0	32	15	0	1161	0	5
hCoV-19/USA/WI-MHDL-2022010611/2021|EPI_ISL_9264563|2021-12-27	21K (Omicron)	BA.1.15	0.582112	good	54	39	9	0	45	16	1	506	0	5
hCoV-19/USA/WI-MHDL-2022010603/2021|EPI_ISL_9264556|2021-12-27	21K (Omicron)	BA.1.15	2.79014	good	57	36	0	0	48	15	0	751	0	5
hCoV-19/USA/WI-MHDL-2022010598/2021|EPI_ISL_9264552|2021-12-23	21K (Omicron)	BA.1.15	14.44	good	43	36	0	0	34	15	0	1326	0	5
hCoV-19/USA/WI-MHDL-2022010592/2021|EPI_ISL_9264549|2021-12-20	21K (Omicron)	BA.1.15	8.21778	good	43	36	0	0	34	15	0	1074	0	5
hCoV-19/USA/WI-MHDL-2022010600/2021|EPI_ISL_9264554|2021-12-27	21K (Omicron)	BA.1.15	8.21778	good	43	36	0	0	34	15	0	1074	0	5
hCoV-19/USA/WI-MHDL-2022010601/2021|EPI_ISL_9264555|2021-12-27	21K (Omicron)	BA.1.15	8.23903	good	44	36	0	0	34	15	0	1075	0	5
hCoV-19/USA/WI-MHDL-2022010609/2021|EPI_ISL_9264561|2021-12-27	21K (Omicron)	BA.1.15	0.415309	good	54	39	9	0	46	16	1	474	0	5
hCoV-19/USA/WI-MHDL-2022020173/2022|EPI_ISL_9551453|2022-01-14	21K (Omicron)	BA.1	22.8272	good	41	36	0	0	31	15	0	1590	0	5
hCoV-19/USA/WI-MHDL-2022020178/2022|EPI_ISL_9551458|2022-01-18	21K (Omicron)	BA.1.1	8.21778	good	44	36	0	0	33	15	0	1074	0	5
hCoV-19/USA/WI-MHDL-2022020177/2022|EPI_ISL_9551457|2022-01-18	21K (Omicron)	BA.1.1	14.44	good	44	36	0	0	33	15	0	1326	0	5
hCoV-19/USA/WI-MHDL-2022020183/2022|EPI_ISL_9551462|2022-01-17	21K (Omicron)	BA.1.1	2.79014	good	52	36	0	0	42	15	0	751	0	5
hCoV-19/USA/WI-MHDL-2022020174/2022|EPI_ISL_9551454|2022-01-14	21K (Omicron)	BA.1.17	22.8626	good	41	36	0	0	32	15	0	1591	0	5
hCoV-19/USA/WI-MHDL-2022020167/2022|EPI_ISL_9551449|2022-01-14	21K (Omicron)	BA.1.1	14.44	good	42	36	0	0	31	15	0	1326	0	5
hCoV-19/USA/WI-MHDL-2022010594/2021|EPI_ISL_9342857|2021-12-24	21K (Omicron)	BA.1.20	8.21778	good	41	37	3	1	33	16	0	1074	0	5
hCoV-19/USA/WI-MHDL-2022020202/2022|EPI_ISL_9705637|2022-01-17	21K (Omicron)	BA.1.17	8.21778	good	41	36	0	0	33	15	0	1074	0	5
hCoV-19/USA/WI-MHDL-2022020205/2022|EPI_ISL_9705653|2022-01-24	21K (Omicron)	BA.1	8.21778	good	43	36	0	0	32	15	0	1074	0	5
hCoV-19/USA/WI-MHDL-2022020207/2022|EPI_ISL_9705654|2022-02-02	21K (Omicron)	BA.1.1	8.2603	good	42	36	0	0	32	15	0	1076	0	5
hCoV-19/USA/WI-MHDL-2022020201/2022|EPI_ISL_9705636|2022-01-17	21K (Omicron)	BA.1.20	8.2603	good	43	36	0	0	32	15	0	1076	0	5
hCoV-19/USA/WI-MHDL-2022020198/2022|EPI_ISL_9705656|2022-01-20	21K (Omicron)	BA.1.20	8.21778	good	43	36	0	0	33	15	0	1074	0	5
hCoV-19/USA/WI-MHDL-2022020211/2022|EPI_ISL_9705648|2022-02-02	21K (Omicron)	BA.1.1	8.21778	good	43	36	0	0	32	15	0	1074	0	5
hCoV-19/USA/WI-MHDL-2022020214/2022|EPI_ISL_9705651|2022-02-02	21K (Omicron)	BA.1.1.18	8.21778	good	45	36	0	0	34	15	0	1074	0	5
hCoV-19/USA/WI-MHDL-2022020212/2022|EPI_ISL_9705649|2022-02-02	21K (Omicron)	BA.1.1	2.80252	good	53	36	0	0	42	15	0	752	0	5
hCoV-19/USA/WI-MHDL-2022020030/2022|EPI_ISL_9428748|2022-01-14	21K (Omicron)	BA.1.17	8.21778	good	42	36	0	0	33	15	0	1074	0	5
hCoV-19/USA/WI-MHDL-2022020028/2022|EPI_ISL_9428746|2022-01-14	21K (Omicron)	BA.1.1	0	good	52	39	9	0	43	16	1	196	0	5
hCoV-19/USA/WI-MHDL-2022020715/2022|EPI_ISL_10219673|2022-02-07	21K (Omicron)	BA.1.15	39.3175	mediocre	42	36	0	0	34	15	0	1993	0	5
hCoV-19/USA/WI-MHDL-2022020327/2022|EPI_ISL_9766550|2022-01-26	21K (Omicron)	BA.1.20	8.21778	good	43	36	0	0	33	15	0	1074	0	5
hCoV-19/USA/WI-MHDL-2022020337/2022|EPI_ISL_9766560|2022-02-07	21K (Omicron)	BA.1.1	0.415309	good	53	39	9	0	43	16	1	474	0	5
hCoV-19/USA/WI-MHDL-2022020335/2022|EPI_ISL_9766558|2022-02-04	21K (Omicron)	BA.1.1	2.79014	good	53	36	0	0	42	15	0	751	0	5
hCoV-19/USA/WI-MHDL-2022020331/2022|EPI_ISL_9766554|2022-01-26	21K (Omicron)	BA.1.1	1.05252	good	56	36	0	0	42	15	0	577	0	5
hCoV-19/USA/WI-MHDL-2022020336/2022|EPI_ISL_9766559|2022-02-04	21K (Omicron)	BA.1.1	8.21778	good	43	36	0	0	32	15	0	1074	0	5
hCoV-19/USA/WI-MHDL-2022020329/2022|EPI_ISL_9766552|2022-01-26	21K (Omicron)	BA.1.20	8.21778	good	41	36	0	0	32	15	0	1074	0	5
hCoV-19/USA/WI-MHDL-2022020323/2022|EPI_ISL_9766546|2022-01-19	21K (Omicron)	BA.1.15	14.44	good	43	36	0	0	32	15	0	1326	0	5
hCoV-19/USA/WI-MHDL-2022020354/2022|EPI_ISL_9812155|2022-01-28	21K (Omicron)	BA.1.1	2.80252	good	51	36	0	0	41	15	0	752	0	5
hCoV-19/USA/WI-MHDL-2022020352/2022|EPI_ISL_9812153|2022-01-29	21K (Omicron)	BA.1	8.21778	good	41	36	0	0	32	15	0	1074	0	5
hCoV-19/USA/WI-MHDL-2022020350/2022|EPI_ISL_9812151|2022-01-24	21K (Omicron)	BA.1	8.21778	good	42	36	0	0	32	15	0	1074	0	5
hCoV-19/USA/WI-MHDL-2022020355/2022|EPI_ISL_9812156|2022-01-28	21K (Omicron)	BA.1.15	34.4612	mediocre	42	36	0	0	33	15	0	1885	0	5
hCoV-19/USA/WI-MHDL-2022020357/2022|EPI_ISL_9812158|2022-01-29	21K (Omicron)	BA.1.15	8.21778	good	44	36	0	0	34	15	0	1074	0	5
hCoV-19/USA/WI-MHDL-2022010368/2022|EPI_ISL_8730955|2022-01-05	21K (Omicron)	BA.1.15	8.21778	good	45	36	0	0	36	15	0	1074	0	5
hCoV-19/USA/WI-MHDL-2022010363/2022|EPI_ISL_8730950|2022-01-06	21J (Delta)	AY.3	4.34028	good	46	13	0	0	37	4	0	279	0	3
hCoV-19/USA/WI-MHDL-2022010367/2022|EPI_ISL_8730954|2022-01-06	21K (Omicron)	BA.1.15	8.21778	good	43	36	0	0	34	15	0	1074	0	5
hCoV-19/USA/WI-MHDL-2021120532/2021|EPI_ISL_8207655|2021-12-09	21K (Omicron)	BA.1.20	8.21778	good	41	36	0	0	32	15	0	1074	0	5
hCoV-19/USA/WI-MHDL-2021120530/2021|EPI_ISL_8207653|2021-12-10	21J (Delta)	AY.119	5.25336	good	42	13	0	0	34	4	0	558	0	2
hCoV-19/USA/WI-MHDL-2021120529/2021|EPI_ISL_8207652|2021-12-09	21I (Delta)	AY.26	1.5625	good	41	13	0	0	28	4	0	274	0	2
hCoV-19/USA/WI-MHDL-2021120525/2021|EPI_ISL_8207648|2021-12-10	21J (Delta)	AY.25	3.77038	good	48	13	0	0	33	4	0	569	0	3
hCoV-19/USA/WI-MHDL-2022010071/2021|EPI_ISL_8477771|2021-12-23	21J (Delta)	AY.39	10.24	good	39	7	0	0	30	2	0	1164	0	2
hCoV-19/USA/WI-MHDL-2022010067/2021|EPI_ISL_8477767|2021-12-28	21K (Omicron)	BA.1.15	14.44	good	41	36	0	0	32	15	0	1326	0	5
hCoV-19/USA/WI-MHDL-2022010061/2021|EPI_ISL_8477762|2021-12-28	21K (Omicron)	BA.1.15	14.44	good	42	36	0	0	33	15	0	1326	0	5
hCoV-19/USA/WI-MHDL-2022020594/2022|EPI_ISL_10073384|2022-02-04	21K (Omicron)	BA.1.15	8.21778	good	44	36	0	0	34	15	0	1074	0	5
hCoV-19/USA/WI-MHDL-2022010564/2022|EPI_ISL_9196454|2022-01-19	21K (Omicron)	BA.1.15	8.21778	good	45	36	0	0	36	15	0	1074	0	5
hCoV-19/USA/WI-MHDL-2022010088/2021|EPI_ISL_8477785|2021-12-22	21K (Omicron)	BA.1.15	22.7564	good	42	36	0	0	33	15	0	1588	0	5
hCoV-19/USA/WI-MHDL-2022020353/2022|EPI_ISL_9812154|2022-01-29	21K (Omicron)	BA.1.1	8.2603	good	44	36	0	0	33	15	0	1076	0	5
hCoV-19/USA/WI-MHDL-2022010525/2021|EPI_ISL_9090385|2021-12-28	21K (Omicron)	BA.1.20	14.44	good	40	36	0	0	31	15	0	1326	0	5
hCoV-19/USA/WI-MHDL-2022020595/2022|EPI_ISL_10073385|2022-02-04	21K (Omicron)	BA.1.1.18	8.21778	good	46	36	0	0	34	15	0	1074	0	5
hCoV-19/USA/WI-MHDL-2022020726/2022|EPI_ISL_10219685|2022-02-08	21K (Omicron)	BA.1.1	8.39139	good	44	36	0	0	34	15	0	1074	0	6
hCoV-19/USA/WI-MHDL-2022010090/2021|EPI_ISL_8477786|2021-12-22	21K (Omicron)	BA.1.20	30.4132	mediocre	43	36	0	0	33	15	0	1789	0	6
hCoV-19/USA/WI-MHDL-2022010116/2021|EPI_ISL_8594428|2021-12-07	21J (Delta)	AY.25	0.694444	good	46	13	0	0	36	4	0	274	0	2
hCoV-19/USA/WI-MHDL-2022010076/2021|EPI_ISL_8483086|2021-12-17	21K (Omicron)	BA.1.20	8.21778	good	41	37	3	1	33	16	0	1074	0	5
hCoV-19/USA/WI-MHDL-2022010573/2022|EPI_ISL_9196462|2022-01-06	21K (Omicron)	BA.1.15	8.23903	good	43	36	0	0	34	15	0	1075	0	5
hCoV-19/USA/WI-MHDL-2022020596/2022|EPI_ISL_10073386|2022-01-31	21K (Omicron)	BA.1	8.21778	good	41	42	0	0	32	17	0	1074	0	5
hCoV-19/USA/WI-MHDL-2022010047/2021|EPI_ISL_8428602|2021-12-03	21J (Delta)	AY.25	4.34028	good	46	13	0	0	35	4	0	274	0	3
hCoV-19/USA/WI-MHDL-2022020727/2022|EPI_ISL_10219686|2022-02-08	21K (Omicron)	BA.1.1	8.23903	good	40	36	0	0	32	15	0	1075	0	5
hCoV-19/USA/WI-MHDL-2022010222/2022|EPI_ISL_8692432|2022-01-04	21K (Omicron)	BA.1.17	22.5098	good	40	36	0	0	32	15	0	1581	0	5
hCoV-19/USA/WI-MHDL-2022010221/2021|EPI_ISL_8692431|2021-12-29	21J (Delta)	AY.39.1	12.141	good	43	13	0	0	35	4	0	574	0	2
hCoV-19/USA/WI-MHDL-2022010241/2021|EPI_ISL_8692449|2021-12-21	21K (Omicron)	BA.1.20	14.44	good	40	36	0	0	31	15	0	1326	0	5
hCoV-19/USA/WI-MHDL-2022010220/2022|EPI_ISL_8692430|2022-01-05	21K (Omicron)	BA.1.20	8.21778	good	43	36	0	0	32	15	0	1074	0	5
hCoV-19/USA/WI-MHDL-2022010578/2022|EPI_ISL_9196467|2022-01-05	21K (Omicron)	BA.1.1	2.79014	good	54	36	0	0	44	15	0	751	0	5
hCoV-19/USA/WI-MHDL-2022010237/2021|EPI_ISL_8692445|2021-12-21	21J (Delta)	AY.3	2.77778	good	45	13	0	0	36	4	0	279	0	3
hCoV-19/USA/WI-MHDL-2022010371/2021|EPI_ISL_8877102|2021-12-20	21K (Omicron)	BA.1.15	3.37471	good	44	36	0	0	34	15	0	796	0	5
hCoV-19/USA/WI-MHDL-2022010722/2022|EPI_ISL_9397745|2022-01-27	21K (Omicron)	BA.1.1	8.21778	good	43	36	0	0	32	15	0	1074	0	5
hCoV-19/USA/WI-MHDL-2022010606/2022|EPI_ISL_9264558|2022-01-03	21K (Omicron)	BA.1.1.18	9.0445	good	42	36	0	0	32	15	0	1112	0	5
hCoV-19/USA/WI-MHDL-2022020728/2022|EPI_ISL_10219687|2022-02-08	21K (Omicron)	BA.1.1	8.21778	good	46	36	0	0	35	15	0	1074	0	5
hCoV-19/USA/WI-MHDL-2022020587/2022|EPI_ISL_10073378|2022-02-04	21K (Omicron)	BA.1.20	8.21778	good	42	36	0	0	32	15	0	1074	0	5
hCoV-19/USA/WI-MHDL-2022010082/2021|EPI_ISL_8483087|2021-12-21	21K (Omicron)	BA.1.20	8.21778	good	41	37	3	1	33	16	0	1074	0	5
hCoV-19/USA/WI-MHDL-2021120531/2021|EPI_ISL_8207654|2021-12-10	21J (Delta)	AY.25.1	0.173611	good	44	16	0	0	34	4	0	275	0	2
hCoV-19/USA/WI-MHDL-2022020711/2022|EPI_ISL_10219679|2022-02-07	21K (Omicron)	BA.1.15	8.21778	good	46	36	0	0	35	15	0	1074	0	5
hCoV-19/USA/WI-MHDL-2022020025/2022|EPI_ISL_9428743|2022-01-14	21K (Omicron)	BA.1.1.18	8.21778	good	43	36	0	0	34	15	0	1074	0	5
hCoV-19/USA/WI-MHDL-2021120519/2021|EPI_ISL_8207642|2021-12-08	21J (Delta)	AY.100	4.27111	good	46	13	0	0	35	4	0	858	0	3
hCoV-19/USA/WI-MHDL-2022010714/2022|EPI_ISL_9397737|2022-01-10	21K (Omicron)	BA.1.1.18	8.21778	good	44	36	0	0	34	15	0	1074	0	5
hCoV-19/USA/WI-MHDL-2022010725/2022|EPI_ISL_9397748|2022-01-27	21K (Omicron)	BA.1.1	2.96375	good	57	36	0	0	44	15	0	751	0	5
hCoV-19/USA/WI-MHDL-2022020313/2022|EPI_ISL_9766536|2022-01-28	21K (Omicron)	BA.1.15.1	8.21778	good	44	36	0	0	34	15	0	1074	0	5
hCoV-19/USA/WI-MHDL-2021120523/2021|EPI_ISL_8207646|2021-12-09	21J (Delta)	AY.103	0.173611	good	42	13	0	0	33	4	0	275	0	2
hCoV-19/USA/WI-MHDL-2022010217/2022|EPI_ISL_8692427|2022-01-05	21K (Omicron)	BA.1.1.18	9.72516	good	41	36	0	0	32	15	0	1142	0	5
hCoV-19/USA/WI-MHDL-2021120514/2021|EPI_ISL_8207637|2021-12-06	21J (Delta)	AY.103	70.8091	mediocre	40	7	0	0	30	2	0	2572	0	2
hCoV-19/USA/WI-MHDL-2021120527/2021|EPI_ISL_8207650|2021-12-09	21J (Delta)	AY.103	14.0625	good	50	13	0	0	35	4	0	274	0	2
hCoV-19/USA/WI-MHDL-2022010084/2021|EPI_ISL_8477781|2021-12-21	21K (Omicron)	BA.1.1	8.21778	good	42	36	0	0	32	15	0	1074	0	5
hCoV-19/USA/WI-MHDL-2022020599/2022|EPI_ISL_10073389|2022-02-07	21K (Omicron)	BA.1.1	8.21778	good	45	36	0	0	35	15	0	1074	0	5
hCoV-19/USA/WI-MHDL-2022020731/2022|EPI_ISL_10219689|2022-02-08	21K (Omicron)	BA.1.1	8.21778	good	45	36	0	0	33	15	0	1074	0	5
hCoV-19/USA/WI-MHDL-2022020590/2022|EPI_ISL_10073380|2022-01-31	21K (Omicron)	BA.1.15	8.21778	good	45	36	0	0	34	15	0	1074	0	5
hCoV-19/USA/WI-MHDL-2022020591/2022|EPI_ISL_10073381|2022-01-31	21K (Omicron)	BA.1	14.8368	good	41	51	0	0	31	20	0	1340	0	5
hCoV-19/USA/WI-MHDL-2022010531/2021|EPI_ISL_9090390|2021-12-28	21K (Omicron)	BA.1.15	22.2994	good	43	36	0	0	34	15	0	1575	0	5
hCoV-19/USA/WI-MHDL-2022010069/2021|EPI_ISL_8477769|2021-12-26	21K (Omicron)	BA.1.1.18	22.3694	good	41	36	0	0	32	15	0	1577	0	5
hCoV-19/USA/WI-MHDL-2022020600/2022|EPI_ISL_10073390|2022-02-09	21L (Omicron)	BA.2	3.92627	good	66	53	0	0	50	12	0	835	0	5
hCoV-19/USA/WI-MHDL-2022020732/2022|EPI_ISL_10219690|2022-02-08	21K (Omicron)	BA.1.1.14	8.23903	good	46	36	0	0	33	15	0	1075	0	6
hCoV-19/USA/WI-MHDL-2021120513/2021|EPI_ISL_8207636|2021-12-06	21J (Delta)	AY.103	1.16622	good	39	13	0	0	33	4	0	569	0	3
hCoV-19/USA/WI-MHDL-2022010556/2022|EPI_ISL_9196446|2022-01-04	21K (Omicron)	BA.1.15	8.23903	good	44	36	0	0	35	15	0	1075	0	5
hCoV-19/USA/WI-MHDL-2022010588/2021|EPI_ISL_9264546|2021-12-20	21K (Omicron)	BA.1.15	14.44	good	41	36	0	0	32	15	0	1326	0	5
hCoV-19/USA/WI-MHDL-2022020613/2022|EPI_ISL_10073403|2022-02-07	21K (Omicron)	BA.1.1	8.21778	good	43	36	0	0	32	15	0	1074	0	5
hCoV-19/USA/WI-MHDL-2022020148/2022|EPI_ISL_9471963|2022-01-14	21K (Omicron)	BA.1.20	14.5246	good	42	36	0	0	34	15	0	1329	0	6
hCoV-19/USA/WI-MHDL-2022020601/2022|EPI_ISL_10073391|2022-02-09	21K (Omicron)	BA.1.20	8.21778	good	41	36	0	0	32	15	0	1074	0	5
hCoV-19/USA/WI-MHDL-2021120515/2021|EPI_ISL_8207638|2021-12-08	21J (Delta)	AY.113	4.34028	good	48	13	0	0	36	4	0	275	0	2
hCoV-19/USA/WI-MHDL-2022010085/2021|EPI_ISL_8477782|2021-12-21	21K (Omicron)	BA.1.20	8.21778	good	42	36	0	0	33	15	0	1074	0	5
hCoV-19/USA/WI-MHDL-2022020720/2022|EPI_ISL_10219682|2022-02-07	21K (Omicron)	BA.1.1	8.21778	good	42	36	0	0	32	15	0	1074	0	5
hCoV-19/USA/WI-MHDL-2022020138/2022|EPI_ISL_9471962|2022-01-14	21K (Omicron)	BA.1	14.5246	good	40	36	0	0	31	15	0	1329	0	5
hCoV-19/USA/WI-MHDL-2022010353/2022|EPI_ISL_8730940|2022-01-10	21K (Omicron)	BA.1.15	8.21778	good	43	36	0	0	34	15	0	1074	0	5
hCoV-19/USA/WI-MHDL-2022010717/2022|EPI_ISL_9397740|2022-01-10	21K (Omicron)	BA.1.1	8.28161	good	42	36	0	0	32	15	0	1077	0	5
hCoV-19/USA/WI-MHDL-2022010533/2021|EPI_ISL_9090392|2021-12-27	21K (Omicron)	BA.1.1	14.4964	good	41	36	0	0	31	15	0	1328	0	5
hCoV-19/USA/WI-MHDL-2022020317/2022|EPI_ISL_9766540|2022-01-28	21K (Omicron)	BA.1.15	8.23903	good	44	36	0	0	35	15	0	1075	0	5
hCoV-19/USA/WI-MHDL-2021120518/2021|EPI_ISL_8207641|2021-12-08	21J (Delta)	AY.117	4.41416	good	45	13	0	0	37	4	0	856	0	5
hCoV-19/USA/WI-MHDL-2022020602/2022|EPI_ISL_10073392|2022-02-10	21K (Omicron)	BA.1.17	8.21778	good	42	36	0	0	33	15	0	1074	0	5
hCoV-19/USA/WI-MHDL-2022010720/2022|EPI_ISL_9397743|2022-01-10	21K (Omicron)	BA.1.15	14.44	good	42	36	0	0	33	15	0	1326	0	5
hCoV-19/USA/WI-MHDL-2022010037/2021|EPI_ISL_8428593|2021-12-21	21K (Omicron)	BA.1.20	8.2603	good	40	36	0	0	31	15	0	1076	0	5
hCoV-19/USA/WI-MHDL-2022010534/2021|EPI_ISL_9090393|2021-12-28	21K (Omicron)	BA.1.15	34.4612	mediocre	45	36	0	0	34	15	0	1885	0	5
hCoV-19/USA/WI-MHDL-2022020603/2022|EPI_ISL_10073393|2022-02-04	21K (Omicron)	BA.1.1	8.39139	good	43	42	0	0	33	17	0	1074	0	5
hCoV-19/USA/WI-MHDL-2022020738/2022|EPI_ISL_10219693|2022-02-08	21K (Omicron)	BA.1.15	10.9956	good	47	36	0	0	36	15	0	1074	0	5
hCoV-19/USA/WI-MHDL-2022010019/2021|EPI_ISL_8388845|2021-12-02	21K (Omicron)	BA.1.17	22.2994	good	39	36	0	0	31	15	0	1575	0	5
hCoV-19/USA/WI-MHDL-2022020162/2022|EPI_ISL_9551445|2022-01-14	21K (Omicron)	BA.1.1	22.2994	good	41	36	0	0	31	15	0	1575	0	5
hCoV-19/USA/WI-MHDL-2022020722/2022|EPI_ISL_10219683|2022-02-07	21K (Omicron)	BA.1.1	8.21778	good	44	36	0	0	34	15	0	1074	0	5
hCoV-19/USA/WI-MHDL-2022010723/2022|EPI_ISL_9397746|2022-01-27	21K (Omicron)	BA.1.1	8.21778	good	46	36	0	0	35	15	0	1074	0	5
hCoV-19/USA/WI-MHDL-2022010535/2021|EPI_ISL_9090394|2021-12-27	21K (Omicron)	BA.1.17	14.44	good	39	36	0	0	31	15	0	1326	0	5
hCoV-19/USA/WI-MHDL-2022010399/2022|EPI_ISL_8901894|2022-01-07	21K (Omicron)	BA.1.20	45.3877	mediocre	39	36	0	0	30	15	0	2119	0	5
hCoV-19/USA/WI-MHDL-2022010052/2021|EPI_ISL_8428607|2021-12-13	21J (Delta)	AY.119	11.1111	good	42	13	0	0	37	4	0	274	0	3
hCoV-19/USA/WI-MHDL-2022010557/2022|EPI_ISL_9196447|2022-01-04	21K (Omicron)	BA.1.1	14.4964	good	43	36	0	0	31	15	0	1328	0	5
hCoV-19/USA/WI-MHDL-2022010724/2022|EPI_ISL_9397747|2022-01-27	21K (Omicron)	BA.1.1	8.23903	good	45	36	0	0	33	15	0	1075	0	5
hCoV-19/USA/WI-MHDL-2022020210/2022|EPI_ISL_9705647|2022-02-02	21K (Omicron)	BA.1.1	8.23903	good	45	36	0	0	34	15	0	1075	0	5
hCoV-19/USA/WI-MHDL-2022010375/2021|EPI_ISL_8877105|2021-12-20	21I (Delta)	AY.47	2.26313	good	43	13	0	0	33	4	0	526	0	3
hCoV-19/USA/WI-MHDL-2022020343/2022|EPI_ISL_9812148|2022-01-22	21K (Omicron)	BA.1.1	8.21778	good	45	36	0	0	34	15	0	1074	0	5
hCoV-19/USA/WI-MHDL-2022020713/2022|EPI_ISL_10219695|2022-02-07	21K (Omicron)	BA.1.15	14.9798	good	45	36	0	0	35	15	0	1345	0	5
hCoV-19/USA/WI-MHDL-2022010536/2021|EPI_ISL_9090395|2021-12-27	21K (Omicron)	BA.1.1.18	14.44	good	41	36	0	0	32	15	0	1326	0	5
hCoV-19/USA/WI-MHDL-2022010040/2021|EPI_ISL_8428595|2021-12-21	21K (Omicron)	BA.1	8.32429	good	39	36	0	0	31	15	0	1079	0	5
hCoV-19/USA/WI-MHDL-2022020605/2022|EPI_ISL_10073395|2022-02-07	21K (Omicron)	BA.1.1	10.9956	good	47	36	0	0	34	15	0	1074	0	6
hCoV-19/USA/WI-MHDL-2022020133/2022|EPI_ISL_9471947|2022-01-31	21K (Omicron)	BA.1.1	23.9375	good	44	36	0	0	32	15	0	1621	0	5
hCoV-19/USA/WI-MHDL-2022020165/2022|EPI_ISL_9551447|2022-01-14	21K (Omicron)	BA.1.20	14.44	good	40	36	0	0	31	15	0	1326	0	5
hCoV-19/USA/WI-MHDL-2022010566/2022|EPI_ISL_9196456|2022-01-04	21K (Omicron)	BA.1.17	8.21778	good	40	36	0	0	32	15	0	1074	0	5
hCoV-19/USA/WI-MHDL-2022020724/2022|EPI_ISL_10219684|2022-02-08	21K (Omicron)	BA.1.15	8.23903	good	45	36	0	0	34	15	0	1075	0	5
hCoV-19/USA/WI-MHDL-2022020176/2022|EPI_ISL_9551456|2022-01-18	21K (Omicron)	BA.1.1	15.1344	good	44	36	0	0	33	15	0	1326	0	5
hCoV-19/USA/WI-MHDL-2022020606/2022|EPI_ISL_10073396|2022-02-08	21K (Omicron)	BA.1.15	8.21778	good	47	36	0	0	37	15	0	1074	0	5
hCoV-19/USA/WI-MHDL-2022010537/2021|EPI_ISL_9090396|2021-12-28	21K (Omicron)	BA.1.17	14.44	good	41	36	0	0	32	15	0	1326	0	5
hCoV-19/USA/WI-MHDL-2022010402/2022|EPI_ISL_8901896|2022-01-07	21K (Omicron)	BA.1.20	8.21778	good	45	36	0	0	34	15	0	1074	0	6
hCoV-19/USA/WI-MHDL-2022020333/2022|EPI_ISL_9766556|2022-02-07	21K (Omicron)	BA.1.1	7.03232	good	53	36	0	0	41	15	0	1016	0	5
hCoV-19/USA/WI-MHDL-2022010041/2021|EPI_ISL_8428596|2021-12-21	21K (Omicron)	BA.1.17	14.4682	good	38	36	0	0	30	15	0	1327	0	5
hCoV-19/USA/WI-MHDL-2022020332/2022|EPI_ISL_9766555|2022-02-07	21K (Omicron)	BA.1.1	14.8082	good	43	36	0	0	31	15	0	1339	0	5
hCoV-19/USA/WI-MHDL-2022020194/2022|EPI_ISL_9705655|2022-01-18	21K (Omicron)	BA.1	8.28161	good	42	36	0	0	32	15	0	1077	0	5
hCoV-19/USA/WI-MHDL-2022010092/2021|EPI_ISL_8594405|2021-12-01	21J (Delta)	AY.25	0	good	40	13	0	0	30	4	0	274	0	2
hCoV-19/USA/WI-MHDL-2022020607/2022|EPI_ISL_10073397|2022-02-08	21K (Omicron)	BA.1	8.21778	good	43	36	0	0	34	15	0	1074	0	7
hCoV-19/USA/WI-MHDL-2022020192/2022|EPI_ISL_9705634|2022-01-17	21K (Omicron)	BA.1.1	8.21778	good	42	36	0	0	32	15	0	1074	0	5
hCoV-19/USA/WI-MHDL-2022020193/2022|EPI_ISL_9705635|2022-01-17	21K (Omicron)	BA.1.1	8.21778	good	45	36	0	0	33	15	0	1074	0	5
hCoV-19/USA/WI-MHDL-2022010538/2021|EPI_ISL_9090397|2021-12-28	21K (Omicron)	BA.1.20	14.44	good	41	36	0	0	32	15	0	1326	0	5
hCoV-19/USA/WI-MHDL-2022020186/2022|EPI_ISL_9705639|2022-02-01	21K (Omicron)	BA.1.1	8.21778	good	43	36	0	0	32	15	0	1074	0	5
hCoV-19/USA/WI-MHDL-2022010042/2021|EPI_ISL_8428597|2021-12-02	21J (Delta)	AY.103	4.34028	good	46	13	0	0	36	4	0	274	0	4
hCoV-19/USA/WI-MHDL-2022020001/2022|EPI_ISL_9430197|2022-01-14	21K (Omicron)	BA.1.1.18	14.44	good	42	37	0	1	33	16	0	1326	0	5
hCoV-19/USA/WI-MHDL-2022020181/2022|EPI_ISL_9551460|2022-01-17	21K (Omicron)	BA.1.1.18	14.44	good	42	36	0	0	34	15	0	1326	0	5
hCoV-19/USA/WI-MHDL-2022020364/2022|EPI_ISL_9812163|2022-01-31	21K (Omicron)	BA.1.1.18	8.21778	good	43	36	0	0	34	15	0	1074	0	5
hCoV-19/USA/WI-MHDL-2022010068/2021|EPI_ISL_8477768|2021-12-28	21K (Omicron)	BA.1.20	14.44	good	40	36	0	0	31	15	0	1326	0	5
hCoV-19/USA/WI-MHDL-2022010575/2022|EPI_ISL_9196464|2022-01-04	21K (Omicron)	BA.1.15	8.23903	good	43	36	0	0	34	15	0	1075	0	5
hCoV-19/USA/WI-MHDL-2022020585/2022|EPI_ISL_10073376|2022-02-03	21K (Omicron)	BA.1.1.16	8.21778	good	47	36	0	0	34	15	0	1074	0	5
hCoV-19/USA/WI-MHDL-2022010539/2021|EPI_ISL_9090398|2021-12-20	21K (Omicron)	BA.1.15	14.44	good	42	36	0	0	33	15	0	1326	0	5
hCoV-19/USA/WI-MHDL-2022010231/2022|EPI_ISL_8692440|2022-01-04	21K (Omicron)	BA.1.1	14.44	good	42	36	0	0	31	15	0	1326	0	5
hCoV-19/USA/WI-MHDL-2022020608/2022|EPI_ISL_10073398|2022-02-09	21K (Omicron)	BA.1.15	26.2372	good	44	36	0	0	34	15	0	1683	0	5
hCoV-19/USA/WI-MHDL-2022020159/2022|EPI_ISL_9551442|2022-01-14	21K (Omicron)	BA.1.15	14.4964	good	41	36	0	0	32	15	0	1328	0	5
hCoV-19/USA/WI-MHDL-2022010094/2021|EPI_ISL_8594407|2021-12-01	21J (Delta)	AY.113	14.0625	good	49	13	0	0	36	4	0	277	0	2
hCoV-19/USA/WI-MHDL-2022010417/2022|EPI_ISL_8901907|2022-01-06	21K (Omicron)	BA.1.20	0.616516	good	51	39	0	0	43	16	0	512	0	5
hCoV-19/USA/WI-MHDL-2022020366/2022|EPI_ISL_9812165|2022-01-31	21K (Omicron)	BA.1.1	8.23903	good	46	36	0	0	33	15	0	1075	0	5
hCoV-19/USA/WI-MHDL-2022010044/2021|EPI_ISL_8428599|2021-12-03	21J (Delta)	AY.103	1.16622	good	43	13	0	0	33	4	0	569	0	2
hCoV-19/USA/WI-MHDL-2022010541/2022|EPI_ISL_9090399|2022-01-12	21K (Omicron)	BA.1.20	14.4964	good	42	36	0	0	32	15	0	1328	0	5
hCoV-19/USA/WI-MHDL-2022010018/2021|EPI_ISL_8388866|2021-12-15	21K (Omicron)	BA.1.15	14.44	good	42	36	0	0	33	15	0	1326	0	5
hCoV-19/USA/WI-MHDL-2022020172/2022|EPI_ISL_9551452|2022-01-14	21K (Omicron)	BA.1.1.18	14.44	good	43	36	0	0	33	15	0	1326	0	5
hCoV-19/USA/WI-MHDL-2022010526/2021|EPI_ISL_9090386|2021-12-27	21K (Omicron)	BA.1	14.44	good	38	36	0	0	30	15	0	1326	0	5
hCoV-19/USA/WI-MHDL-2022020021/2022|EPI_ISL_9428739|2022-01-14	21K (Omicron)	BA.1.20	14.4964	good	40	36	0	0	31	15	0	1328	0	5
hCoV-19/USA/WI-MHDL-2022010072/2021|EPI_ISL_8477772|2021-12-28	21I (Delta)	AY.47	0	good	37	13	0	0	28	4	0	279	0	3
hCoV-19/USA/WI-MHDL-2022010078/2021|EPI_ISL_8477777|2021-12-20	21K (Omicron)	BA.1.20	33.683	mediocre	40	36	0	0	31	15	0	1867	0	5
hCoV-19/USA/WI-MHDL-2022010604/2021|EPI_ISL_9264557|2021-12-27	21K (Omicron)	BA.1.20	14.44	good	40	36	0	0	31	15	0	1326	0	5
hCoV-19/USA/WI-MHDL-2022020141/2022|EPI_ISL_9471957|2022-01-14	21K (Omicron)	BA.1.20	14.44	good	40	36	0	0	31	15	0	1326	0	5
hCoV-19/USA/WI-MHDL-2021120526/2021|EPI_ISL_8207649|2021-12-09	21J (Delta)	AY.119.2	0	good	41	13	0	0	35	4	0	274	0	2
hCoV-19/USA/WI-MHDL-2021120516/2021|EPI_ISL_8207639|2021-12-08	21J (Delta)	AY.103	0.137174	good	40	13	0	0	32	4	0	400	0	2
hCoV-19/USA/WI-MHDL-2022010004/2021|EPI_ISL_8388851|2021-12-14	21K (Omicron)	BA.1.15	8.21778	good	43	36	0	0	34	15	0	1074	0	5
hCoV-19/USA/WI-MHDL-2022010365/2022|EPI_ISL_8730952|2022-01-07	21K (Omicron)	BA.1.1	2.80252	good	52	36	0	0	41	15	0	752	0	5
hCoV-19/USA/WI-MHDL-2022020356/2022|EPI_ISL_9812157|2022-01-29	21K (Omicron)	BA.1.1	8.21778	good	46	36	0	0	34	15	0	1074	0	5
hCoV-19/USA/WI-MHDL-2022020729/2022|EPI_ISL_10219675|2022-02-08	21L (Omicron)	BA.2	0.757545	good	67	53	0	0	51	12	0	535	0	5
hCoV-19/USA/WI-MHDL-2022010087/2021|EPI_ISL_8477784|2021-12-22	21K (Omicron)	BA.1.15	2.79014	good	53	36	0	0	44	15	0	751	0	5
hCoV-19/USA/WI-MHDL-2022010032/2021|EPI_ISL_8428589|2021-12-21	21K (Omicron)	BA.1.20	14.44	good	43	36	0	0	33	15	0	1326	0	6
hCoV-19/USA/WI-MHDL-2022020348/2022|EPI_ISL_9812150|2022-01-24	21K (Omicron)	BA.1.15	8.91222	good	47	78	0	0	37	29	0	1074	0	6
hCoV-19/USA/WI-MHDL-2022010403/2022|EPI_ISL_8901897|2022-01-07	21K (Omicron)	BA.1.17	14.44	good	41	36	0	0	32	15	0	1326	0	5
hCoV-19/USA/WI-MHDL-2022020563/2022|EPI_ISL_10023709|2022-02-05	21K (Omicron)	BA.1.1	8.91222	good	45	36	0	0	35	15	0	1074	0	6
hCoV-19/USA/WI-MHDL-2022020129/2022|EPI_ISL_9471964|2022-01-28	21K (Omicron)	BA.1.1	14.5528	good	42	36	0	0	31	15	0	1330	0	5
hCoV-19/USA/WI-MHDL-2022010118/2022|EPI_ISL_8594430|2022-01-05	21K (Omicron)	BA.1.1.18	9.0445	good	43	36	0	0	33	15	0	1112	0	5
hCoV-19/USA/WI-MHDL-2022020598/2022|EPI_ISL_10073388|2022-02-04	21K (Omicron)	BA.1.1	8.21778	good	43	36	0	0	33	15	0	1074	0	5
hCoV-19/USA/WI-MHDL-2022020320/2022|EPI_ISL_9766543|2022-01-26	21K (Omicron)	BA.1.15	2.79014	good	56	36	0	0	46	15	0	751	0	5
hCoV-19/USA/WI-MHDL-2022020213/2022|EPI_ISL_9705650|2022-02-02	21K (Omicron)	BA.1.1	8.21778	good	42	36	0	0	32	15	0	1074	0	5
hCoV-19/USA/WI-MHDL-2022010701/2021|EPI_ISL_9397726|2021-12-28	21K (Omicron)	BA.1.17	10.0278	good	40	36	0	0	32	15	0	1155	0	5
hCoV-19/USA/WI-MHDL-2022010119/2022|EPI_ISL_8594431|2022-01-05	21K (Omicron)	BA.1.17	8.56104	good	39	36	0	0	31	15	0	1090	0	5
hCoV-19/USA/WI-MHDL-2022010342/2022|EPI_ISL_8730931|2022-01-10	21K (Omicron)	BA.1.17	8.23903	good	40	45	0	0	32	18	0	1075	0	5
hCoV-19/USA/WI-MHDL-2022010380/2022|EPI_ISL_8877110|2022-01-07	21K (Omicron)	BA.1.15	14.4682	good	43	36	0	0	34	15	0	1327	0	6
hCoV-19/USA/WI-MHDL-2022020196/2022|EPI_ISL_9705641|2022-01-19	21K (Omicron)	BA.1.1	8.21778	good	42	36	0	0	32	15	0	1074	0	5
hCoV-19/USA/WI-MHDL-2022020191/2022|EPI_ISL_9705657|2022-01-17	21K (Omicron)	BA.1.15	8.21778	good	46	36	0	0	37	15	0	1074	0	6
hCoV-19/USA/WI-MHDL-2022010366/2022|EPI_ISL_8730953|2022-01-09	21K (Omicron)	BA.1.17	0.927298	good	51	36	0	0	42	15	0	560	0	5
hCoV-19/USA/WI-MHDL-2022020597/2022|EPI_ISL_10073387|2022-02-08	21K (Omicron)	BA.1.1	8.93347	good	45	36	0	0	35	15	0	1075	0	5
hCoV-19/USA/WI-MHDL-2022010115/2021|EPI_ISL_8594427|2021-12-07	21J (Delta)	AY.25	2.77778	good	42	13	0	0	33	4	0	274	0	2
hCoV-19/USA/WI-MHDL-2022010703/2021|EPI_ISL_9397727|2021-12-28	21K (Omicron)	BA.1.20	14.44	good	40	36	0	0	31	15	0	1326	0	5
hCoV-19/USA/WI-MHDL-2022010569/2022|EPI_ISL_9196458|2022-01-03	21K (Omicron)	BA.1	2.81494	good	51	36	0	0	41	15	0	753	0	5
hCoV-19/USA/WI-MHDL-2022010033/2021|EPI_ISL_8428590|2021-12-21	21K (Omicron)	BA.1.20	14.44	good	43	36	0	0	33	15	0	1326	0	6
hCoV-19/USA/WI-MHDL-2022010344/2021|EPI_ISL_8730933|2021-12-27	21K (Omicron)	BA.1	14.4682	good	41	36	0	0	30	15	0	1327	0	5
hCoV-19/USA/WI-MHDL-2022010381/2022|EPI_ISL_8877111|2022-01-07	21K (Omicron)	BA.1.20	14.8939	good	40	36	0	0	31	15	0	1342	0	4
hCoV-19/USA/WI-MHDL-2022020581/2022|EPI_ISL_10023727|2022-02-09	21K (Omicron)	BA.1.1	8.21778	good	42	36	0	0	32	15	0	1074	0	5
hCoV-19/USA/WI-MHDL-2022020362/2022|EPI_ISL_9812162|2022-01-31	21K (Omicron)	BA.1.1	3.38833	good	43	39	9	0	33	16	1	797	0	5
hCoV-19/USA/WI-MHDL-2022010034/2021|EPI_ISL_8428591|2021-12-21	21K (Omicron)	BA.1.20	14.44	good	41	36	0	0	32	15	0	1326	0	5
hCoV-19/USA/WI-MHDL-2022020134/2022|EPI_ISL_9471965|2022-01-31	21K (Omicron)	BA.1.20	14.5528	good	42	36	0	0	33	15	0	1330	0	5
hCoV-19/USA/WI-MHDL-2022010719/2022|EPI_ISL_9397742|2022-01-10	21K (Omicron)	BA.1.17	14.44	good	39	36	0	0	31	15	0	1326	0	5
hCoV-19/USA/WI-MHDL-2022020351/2022|EPI_ISL_9812152|2022-02-03	21K (Omicron)	BA.1.1	8.21778	good	43	36	0	0	32	15	0	1074	0	5
hCoV-19/USA/WI-MHDL-2022010581/2022|EPI_ISL_9196470|2022-01-07	21K (Omicron)	BA.1.15	8.2603	good	43	36	0	0	33	15	0	1076	0	5
hCoV-19/USA/WI-MHDL-2022010530/2021|EPI_ISL_9090389|2021-12-28	21K (Omicron)	BA.1.15	22.3344	good	41	36	0	0	32	15	0	1576	0	5
hCoV-19/USA/WI-MHDL-2022020160/2022|EPI_ISL_9551443|2022-01-14	21K (Omicron)	BA.1.20	46.8464	mediocre	40	36	0	0	30	15	0	2148	0	5
hCoV-19/USA/WI-MHDL-2022010063/2021|EPI_ISL_8477763|2021-12-28	21K (Omicron)	BA.1.1.18	14.44	good	42	36	0	0	33	15	0	1326	0	5
hCoV-19/USA/WI-MHDL-2022010340/2022|EPI_ISL_8730929|2022-01-10	21K (Omicron)	BA.1.1	14.44	good	43	36	0	0	31	15	0	1326	0	5
hCoV-19/USA/WI-MHDL-2022010362/2022|EPI_ISL_8730949|2022-01-06	21J (Delta)	AY.103	1.00742	good	39	13	0	0	30	4	0	571	0	2
hCoV-19/USA/WI-MHDL-2022010036/2021|EPI_ISL_8428592|2021-12-21	21K (Omicron)	BA.1.17	8.21778	good	40	36	0	0	32	15	0	1074	0	5
hCoV-19/USA/WI-MHDL-2022010083/2021|EPI_ISL_8477780|2021-12-21	21K (Omicron)	BA.1.17	14.4682	good	41	36	0	0	31	15	0	1327	0	5
hCoV-19/USA/WI-MHDL-2022010043/2021|EPI_ISL_8428598|2021-12-03	21J (Delta)	AY.25	0	good	38	13	0	0	30	4	0	274	0	2
hCoV-19/USA/WI-MHDL-2022010007/2021|EPI_ISL_8388859|2021-12-14	21K (Omicron)	BA.1.15	14.44	good	42	36	0	0	33	15	0	1326	0	5
hCoV-19/USA/WI-MHDL-2022020737/2022|EPI_ISL_10219692|2022-02-08	21K (Omicron)	BA.1.1	8.21778	good	43	36	0	0	33	15	0	1074	0	5
hCoV-19/USA/WI-MHDL-2022020144/2022|EPI_ISL_9471953|2022-01-14	21K (Omicron)	BA.1.1.18	8.21778	good	43	36	0	0	34	15	0	1074	0	5
hCoV-19/USA/WI-MHDL-2022010544/2022|EPI_ISL_9090402|2022-01-13	21K (Omicron)	BA.1.15	17.2178	good	47	36	0	0	33	15	0	1326	0	5
hCoV-19/USA/WI-MHDL-2022010528/2021|EPI_ISL_9090388|2021-12-27	21K (Omicron)	BA.1.15	14.44	good	43	36	0	0	34	15	0	1326	0	5
hCoV-19/USA/WI-MHDL-2022010527/2021|EPI_ISL_9090387|2021-12-28	21K (Omicron)	BA.1.17	8.23903	good	40	36	0	0	32	15	0	1075	0	5
hCoV-19/USA/WI-MHDL-2022010532/2021|EPI_ISL_9090391|2021-12-27	21K (Omicron)	BA.1.20	14.44	good	40	36	0	0	31	15	0	1326	0	5
hCoV-19/USA/WI-MHDL-2022010423/2021|EPI_ISL_8901913|2021-12-28	21K (Omicron)	BA.1.15	14.44	good	43	36	0	0	33	15	0	1326	0	5
hCoV-19/USA/WI-MHDL-2022020022/2022|EPI_ISL_9428740|2022-01-14	21K (Omicron)	BA.1.15	8.2603	good	45	36	0	0	36	15	0	1076	0	5
hCoV-19/USA/WI-MHDL-2022020604/2022|EPI_ISL_10073394|2022-02-07	21K (Omicron)	BA.1.1.18	15.2968	good	44	36	0	0	35	15	0	1356	0	5
hCoV-19/USA/WI-MHDL-2022020723/2022|EPI_ISL_10219694|2022-02-07	21K (Omicron)	BA.1.20	8.21778	good	42	42	0	0	34	17	0	1074	0	5
hCoV-19/USA/WI-MHDL-2022010038/2021|EPI_ISL_8428594|2021-12-21	21K (Omicron)	BA.1.1	14.4682	good	42	36	0	0	32	15	0	1327	0	5
hCoV-19/USA/WI-MHDL-2022010070/2021|EPI_ISL_8477770|2021-12-25	21J (Delta)	AY.44	1.02985	good	45	13	0	0	33	4	0	574	0	2
hCoV-19/USA/WI-MHDL-2022010059/2021|EPI_ISL_8428614|2021-12-09	21J (Delta)	AY.103	0.014938	good	41	13	0	0	32	4	0	333	0	2
hCoV-19/USA/WI-MHDL-2022020360/2022|EPI_ISL_9812160|2022-02-04	21K (Omicron)	BA.1.1	2.79014	good	52	36	0	0	42	15	0	751	0	5
hCoV-19/USA/WI-MHDL-2022010400/2022|EPI_ISL_8901895|2022-01-07	21K (Omicron)	BA.1.20	14.4964	good	41	36	0	0	32	15	0	1328	0	5
hCoV-19/USA/WI-MHDL-2021120517/2021|EPI_ISL_8207640|2021-12-08	21J (Delta)	AY.103	4.30178	good	38	13	0	0	31	4	0	860	0	2
hCoV-19/USA/WI-MHDL-2022010103/2021|EPI_ISL_8594415|2021-12-07	21J (Delta)	AY.103	0.913086	good	39	13	0	0	31	4	0	558	0	2
hCoV-19/USA/WI-MHDL-2022010219/2022|EPI_ISL_8692429|2022-01-05	21K (Omicron)	BA.1	14.44	good	39	36	0	0	30	15	0	1326	0	5
hCoV-19/USA/WI-MHDL-2021120521/2021|EPI_ISL_8207644|2021-12-09	21J (Delta)	AY.44	2.77778	good	46	13	0	0	33	4	0	275	0	2
hCoV-19/USA/WI-MHDL-2022010582/2022|EPI_ISL_9196471|2022-01-05	21K (Omicron)	BA.1.1	2.79014	good	54	36	0	0	44	15	0	751	0	5
hCoV-19/USA/WI-MHDL-2022010386/2022|EPI_ISL_8877114|2022-01-07	21K (Omicron)	BA.1.17	14.44	good	40	36	0	0	32	15	0	1326	0	5
hCoV-19/USA/WI-MHDL-2022010404/2022|EPI_ISL_8901898|2022-01-07	21K (Omicron)	BA.1.20	14.44	good	42	36	0	0	33	15	0	1326	0	5
hCoV-19/USA/WI-MHDL-2022010012/2021|EPI_ISL_8388861|2021-12-14	21K (Omicron)	BA.1.15	14.44	good	42	36	0	0	33	15	0	1326	0	5
hCoV-19/USA/WI-MHDL-2022020735/2022|EPI_ISL_10219676|2022-02-08	21K (Omicron)	BA.1.1	2.79014	good	53	36	0	0	43	15	0	751	0	5
hCoV-19/USA/WI-MHDL-2022020733/2022|EPI_ISL_10219691|2022-02-08	21K (Omicron)	BA.1.1	8.23903	good	44	36	0	0	34	15	0	1075	0	5
hCoV-19/USA/WI-MHDL-2022020730/2022|EPI_ISL_10219688|2022-02-08	21K (Omicron)	BA.1.1.14	8.21778	good	46	36	0	0	33	15	0	1074	0	6
hCoV-19/USA/WI-MHDL-2022020592/2022|EPI_ISL_10073382|2022-02-03	21K (Omicron)	BA.1.1	8.21778	good	42	36	0	0	32	15	0	1074	0	5
hCoV-19/USA/WI-MHDL-2022020569/2022|EPI_ISL_10023715|2022-02-11	21K (Omicron)	BA.1.1	8.21778	good	45	36	0	0	33	15	0	1074	0	5
hCoV-19/USA/WI-MHDL-2022010707/2021|EPI_ISL_9397731|2021-12-29	21K (Omicron)	BA.1	8.2603	good	40	36	0	0	32	15	0	1076	0	5
hCoV-19/USA/WI-MHDL-2022020574/2022|EPI_ISL_10023720|2022-02-08	21K (Omicron)	BA.1.1	2.90261	good	53	36	0	0	43	15	0	760	0	5
hCoV-19/USA/WI-MHDL-2022010405/2022|EPI_ISL_8901899|2022-01-07	21K (Omicron)	BA.1.17	23.3253	good	39	36	0	0	31	15	0	1604	0	5
hCoV-19/USA/WI-MHDL-2022020609/2022|EPI_ISL_10073399|2022-02-09	21K (Omicron)	BA.1.17	8.21778	good	41	36	0	0	32	15	0	1074	0	5
hCoV-19/USA/WI-MHDL-2022020017/2022|EPI_ISL_9428737|2022-01-14	21K (Omicron)	BA.1.1.18	8.21778	good	43	36	0	0	35	15	0	1074	0	5
hCoV-19/USA/WI-MHDL-2022020570/2022|EPI_ISL_10023716|2022-02-07	21K (Omicron)	BA.1.1	9.78028	good	46	36	0	0	35	15	0	1074	0	5
hCoV-19/USA/WI-MHDL-2022020571/2022|EPI_ISL_10023717|2022-02-07	21K (Omicron)	BA.1.1	8.2603	good	44	36	0	0	33	15	0	1076	0	5
hCoV-19/USA/WI-MHDL-2022010106/2021|EPI_ISL_8594418|2021-12-07	21J (Delta)	AY.103	1.5625	good	42	13	0	0	32	4	0	274	0	2
hCoV-19/USA/WI-MHDL-2022010370/2022|EPI_ISL_8877101|2022-01-11	21K (Omicron)	BA.1.1	14.44	good	41	36	0	0	31	15	0	1326	0	5
hCoV-19/USA/WI-MHDL-2021120522/2021|EPI_ISL_8207645|2021-12-10	21J (Delta)	AY.103	6.25	good	42	13	0	0	31	4	0	274	0	2
hCoV-19/USA/WI-MHDL-2022010104/2021|EPI_ISL_8594416|2021-12-07	21J (Delta)	AY.44	0.016804	good	40	13	0	0	33	4	0	335	0	2
hCoV-19/USA/WI-MHDL-2022010388/2022|EPI_ISL_8877116|2022-01-07	21K (Omicron)	BA.1.15	8.21778	good	44	36	0	0	35	15	0	1074	0	5
hCoV-19/USA/WI-MHDL-2022010426/2021|EPI_ISL_8901916|2021-12-28	21K (Omicron)	BA.1.17	8.2603	good	42	36	0	0	33	15	0	1076	0	5
hCoV-19/USA/WI-MHDL-2022010105/2021|EPI_ISL_8594417|2021-12-07	21J (Delta)	AY.44	2.55511	good	49	13	0	0	35	4	0	569	0	2
hCoV-19/USA/WI-MHDL-2022010427/2021|EPI_ISL_8901917|2021-12-27	21K (Omicron)	BA.1.17	8.21778	good	41	36	0	0	32	15	0	1074	0	5
hCoV-19/USA/WI-MHDL-2022010389/2022|EPI_ISL_8877117|2022-01-07	21K (Omicron)	BA.1.20	8.2603	good	44	36	0	0	34	15	0	1076	0	5
hCoV-19/USA/WI-MHDL-2022010390/2022|EPI_ISL_8877118|2022-01-07	21K (Omicron)	BA.1.17	8.23903	good	40	36	0	0	32	15	0	1075	0	5
hCoV-19/USA/WI-MHDL-2022020128/2022|EPI_ISL_9473318|2022-01-31	21K (Omicron)	BA.1.1	70.69	mediocre	41	37	0	1	31	16	0	1326	0	5
hCoV-19/USA/WI-MHDL-2022020572/2022|EPI_ISL_10023718|2022-02-07	21K (Omicron)	BA.1.20	8.21778	good	42	36	0	0	33	15	0	1074	0	5
hCoV-19/USA/WI-MHDL-2022010406/2022|EPI_ISL_8901900|2022-01-07	21J (Delta)	AY.110	4.44117	good	37	16	0	0	29	5	0	869	0	2
hCoV-19/USA/WI-MHDL-2022010542/2022|EPI_ISL_9090400|2022-01-13	21K (Omicron)	BA.1.1	8.28161	good	42	36	0	0	32	15	0	1077	0	5
hCoV-19/USA/WI-MHDL-2022020610/2022|EPI_ISL_10073400|2022-02-09	21K (Omicron)	BA.1.20	2.79014	good	52	36	0	0	43	15	0	751	0	5
hCoV-19/USA/WI-MHDL-2022010046/2021|EPI_ISL_8428601|2021-12-03	21J (Delta)	AY.119	1.17361	good	38	13	0	0	32	4	0	570	0	2
hCoV-19/USA/WI-MHDL-2022010407/2022|EPI_ISL_8901901|2022-01-08	21K (Omicron)	BA.1.15	14.44	good	43	36	0	0	33	15	0	1326	0	5
hCoV-19/USA/WI-MHDL-2022010543/2022|EPI_ISL_9090401|2022-01-12	21K (Omicron)	BA.1.20	2.79014	good	55	36	0	0	44	15	0	751	0	5
hCoV-19/USA/WI-MHDL-2022020555/2022|EPI_ISL_10023701|2022-01-31	21K (Omicron)	BA.1.15	8.21778	good	43	36	0	0	34	15	0	1074	0	5
hCoV-19/USA/WI-MHDL-2022020611/2022|EPI_ISL_10073401|2022-02-10	21K (Omicron)	BA.1.1	8.21778	good	43	36	0	0	32	15	0	1074	0	5
hCoV-19/USA/WI-MHDL-2022010410/2022|EPI_ISL_8901902|2022-01-06	21K (Omicron)	BA.1.20	46.9479	mediocre	39	36	0	0	30	15	0	2150	0	5
hCoV-19/USA/WI-MHDL-2022020556/2022|EPI_ISL_10023702|2022-02-03	21K (Omicron)	BA.1.1.14	8.21778	good	46	36	0	0	36	15	0	1074	0	6
hCoV-19/USA/WI-MHDL-2022020612/2022|EPI_ISL_10073402|2022-02-07	21K (Omicron)	BA.1.1	8.21778	good	46	36	0	0	34	15	0	1074	0	5
hCoV-19/USA/WI-MHDL-2022010048/2021|EPI_ISL_8428603|2021-12-02	21J (Delta)	AY.118	3.50975	good	41	22	0	0	32	7	0	531	0	2
hCoV-19/USA/WI-MHDL-2022010373/2021|EPI_ISL_8877103|2021-12-20	21J (Delta)	AY.25	2.77778	good	42	13	0	0	29	4	0	277	0	3
hCoV-19/USA/WI-MHDL-2022010545/2022|EPI_ISL_9090403|2022-01-13	21K (Omicron)	BA.1.20	0.405816	good	53	36	0	0	44	15	0	472	0	5
hCoV-19/USA/WI-MHDL-2022020557/2022|EPI_ISL_10023703|2022-02-03	21K (Omicron)	BA.1.1.14	8.21778	good	46	36	0	0	33	15	0	1074	0	6
hCoV-19/USA/WI-MHDL-2022010412/2022|EPI_ISL_8901903|2022-01-06	21K (Omicron)	BA.1.20	22.7564	good	42	36	0	0	32	15	0	1588	0	5
hCoV-19/USA/WI-MHDL-2022010546/2022|EPI_ISL_9090404|2022-01-13	21K (Omicron)	BA.1.1	22.4044	good	43	36	0	0	31	15	0	1578	0	5
hCoV-19/USA/WI-MHDL-2022010049/2021|EPI_ISL_8428604|2021-12-03	21J (Delta)	AY.25	0.992606	good	37	15	0	0	30	4	0	569	0	2
hCoV-19/USA/WI-MHDL-2022010091/2021|EPI_ISL_8594404|2021-12-01	21J (Delta)	AY.103	10.1926	good	39	7	0	0	30	2	0	1162	0	3
hCoV-19/USA/WI-MHDL-2022010374/2021|EPI_ISL_8877104|2021-12-20	21K (Omicron)	BA.1.15	2.79014	good	55	36	0	0	44	15	0	751	0	5
hCoV-19/USA/WI-MHDL-2022010414/2022|EPI_ISL_8901904|2022-01-06	21K (Omicron)	BA.1.15	22.2994	good	43	36	0	0	34	15	0	1575	0	5
hCoV-19/USA/WI-MHDL-2022020614/2022|EPI_ISL_10073404|2022-02-07	21K (Omicron)	BA.1.1.16	0.582112	good	58	39	9	0	45	16	1	506	0	5
hCoV-19/USA/WI-MHDL-2022020558/2022|EPI_ISL_10023704|2022-02-03	21K (Omicron)	BA.1.1	8.21778	good	45	36	0	0	32	15	0	1074	0	5
hCoV-19/USA/WI-MHDL-2022010050/2021|EPI_ISL_8428605|2021-12-03	21J (Delta)	B.1.617.2	25	good	44	13	0	0	33	4	0	274	0	2
hCoV-19/USA/WI-MHDL-2022010415/2022|EPI_ISL_8901905|2022-01-06	21K (Omicron)	BA.1.17	14.44	good	40	36	0	0	32	15	0	1326	0	5
hCoV-19/USA/WI-MHDL-2022010547/2022|EPI_ISL_9090405|2022-01-14	21K (Omicron)	BA.1.1	6.83726	good	52	36	0	0	41	15	0	1006	0	5
hCoV-19/USA/WI-MHDL-2022020559/2022|EPI_ISL_10023705|2022-02-04	21K (Omicron)	BA.1.20	8.21778	good	44	36	0	0	33	15	0	1074	0	5
hCoV-19/USA/WI-MHDL-2022010416/2022|EPI_ISL_8901906|2022-01-06	21K (Omicron)	BA.1.1	33.8121	mediocre	41	36	0	0	32	15	0	1870	0	5
hCoV-19/USA/WI-MHDL-2022010548/2022|EPI_ISL_9090406|2022-01-14	21K (Omicron)	BA.1.1	8.21778	good	46	36	0	0	34	15	0	1074	0	5
hCoV-19/USA/WI-MHDL-2022010376/2021|EPI_ISL_8877106|2021-12-20	21K (Omicron)	BA.1.17	22.2994	good	39	36	0	0	31	15	0	1575	0	5
hCoV-19/USA/WI-MHDL-2022020560/2022|EPI_ISL_10023706|2022-02-04	21K (Omicron)	BA.1.1	15.5586	good	43	36	0	0	32	15	0	1365	0	5
hCoV-19/USA/WI-MHDL-2022010093/2021|EPI_ISL_8594406|2021-12-01	21J (Delta)	AY.103	4.34028	good	41	13	0	0	30	4	0	274	0	2
hCoV-19/USA/WI-MHDL-2022010051/2021|EPI_ISL_8428606|2021-12-13	21J (Delta)	AY.3	0	good	42	13	0	0	32	4	0	275	0	3
hCoV-19/USA/WI-MHDL-2022010377/2021|EPI_ISL_8877107|2021-12-20	21K (Omicron)	BA.1.20	14.44	good	40	36	0	0	31	15	0	1326	0	5
hCoV-19/USA/WI-MHDL-2022010549/2022|EPI_ISL_9090407|2022-01-14	21K (Omicron)	BA.1.1	8.21778	good	43	36	0	0	32	15	0	1074	0	5
hCoV-19/USA/WI-MHDL-2022020561/2022|EPI_ISL_10023707|2022-02-05	21K (Omicron)	BA.1.1	48.4829	mediocre	43	36	0	0	32	15	0	2180	0	5
hCoV-19/USA/WI-MHDL-2022010418/2022|EPI_ISL_8901908|2022-01-06	21K (Omicron)	BA.1.1	14.4682	good	43	36	0	0	32	15	0	1327	0	5
hCoV-19/USA/WI-MHDL-2022010550/2022|EPI_ISL_9090408|2022-01-14	21K (Omicron)	BA.1.20	8.21778	good	43	36	0	0	32	15	0	1074	0	5
hCoV-19/USA/WI-MHDL-2022020562/2022|EPI_ISL_10023708|2022-02-05	21K (Omicron)	BA.1.17	8.21778	good	43	36	0	0	33	15	0	1074	0	5
hCoV-19/USA/WI-MHDL-2022010053/2021|EPI_ISL_8428608|2021-12-13	21J (Delta)	AY.44	0	good	41	16	0	0	34	5	0	274	0	2
hCoV-19/USA/WI-MHDL-2022010096/2021|EPI_ISL_8594408|2021-12-01	21J (Delta)	AY.103	0.98524	good	39	13	0	0	31	4	0	568	0	2
hCoV-19/USA/WI-MHDL-2022010378/2022|EPI_ISL_8877108|2022-01-07	21K (Omicron)	BA.1.15	14.5811	good	39	36	0	0	30	15	0	1331	0	5
hCoV-19/USA/WI-MHDL-2022010097/2021|EPI_ISL_8594409|2021-12-01	21J (Delta)	AY.103	0	good	37	13	0	0	29	4	0	274	0	2
hCoV-19/USA/WI-MHDL-2022010379/2022|EPI_ISL_8877109|2022-01-07	21K (Omicron)	BA.1.17	2.85235	good	51	36	0	0	43	15	0	756	0	5
hCoV-19/USA/WI-MHDL-2022010551/2022|EPI_ISL_9090409|2022-01-14	21K (Omicron)	BA.1.17	2.91524	good	51	42	9	0	44	17	1	761	0	5
hCoV-19/USA/WI-MHDL-2022010419/2021|EPI_ISL_8901909|2021-12-28	21K (Omicron)	BA.1.15	10.169	good	43	36	0	0	33	15	0	1161	0	5
hCoV-19/USA/WI-MHDL-2022010054/2021|EPI_ISL_8428609|2021-12-13	21J (Delta)	AY.103	0	good	38	13	0	0	30	4	0	274	0	2
hCoV-19/USA/WI-MHDL-2022010098/2021|EPI_ISL_8594410|2021-12-01	21J (Delta)	AY.44	2.77778	good	46	13	0	0	34	4	0	274	0	3
hCoV-19/USA/WI-MHDL-2022020564/2022|EPI_ISL_10023710|2022-02-05	21K (Omicron)	BA.1	16.5981	good	41	36	0	0	32	15	0	1400	0	5
hCoV-19/USA/WI-MHDL-2022010552/2022|EPI_ISL_9090410|2022-01-18	21K (Omicron)	BA.1.1	0.415309	good	54	39	9	0	45	16	1	474	0	5
hCoV-19/USA/WI-MHDL-2022010055/2021|EPI_ISL_8428610|2021-12-09	21J (Delta)	AY.103	0	good	36	13	0	0	28	4	0	274	0	2
hCoV-19/USA/WI-MHDL-2022010420/2021|EPI_ISL_8901910|2021-12-29	21K (Omicron)	BA.1.1	14.44	good	41	36	0	0	31	15	0	1326	0	5
hCoV-19/USA/WI-MHDL-2022010421/2021|EPI_ISL_8901911|2021-12-28	21K (Omicron)	BA.1.1.14	8.21778	good	44	36	0	0	33	15	0	1074	0	6
hCoV-19/USA/WI-MHDL-2022020565/2022|EPI_ISL_10023711|2022-02-05	21K (Omicron)	BA.1.20	8.21778	good	42	36	0	0	33	15	0	1074	0	5
hCoV-19/USA/WI-MHDL-2022010056/2021|EPI_ISL_8428611|2021-12-11	21J (Delta)	AY.3	0	good	41	13	0	0	30	4	0	275	0	2
hCoV-19/USA/WI-MHDL-2022010099/2021|EPI_ISL_8594411|2021-12-01	21J (Delta)	AY.3	2.77778	good	42	13	0	0	31	4	0	279	0	2
hCoV-19/USA/WI-MHDL-2022010100/2021|EPI_ISL_8594412|2021-12-02	21J (Delta)	AY.3	0.694444	good	41	13	0	0	32	4	0	275	0	2
hCoV-19/USA/WI-MHDL-2022010382/2022|EPI_ISL_8877112|2022-01-07	21K (Omicron)	BA.1.1.18	14.4964	good	41	36	0	0	32	15	0	1328	0	5
hCoV-19/USA/WI-MHDL-2022010057/2021|EPI_ISL_8428612|2021-12-09	21J (Delta)	AY.103	0	good	42	13	0	0	32	4	0	274	0	2
hCoV-19/USA/WI-MHDL-2022020566/2022|EPI_ISL_10023712|2022-02-05	21K (Omicron)	BA.1.15	8.28161	good	46	36	0	0	34	15	0	1077	0	5
hCoV-19/USA/WI-MHDL-2022010422/2021|EPI_ISL_8901912|2021-12-28	21K (Omicron)	BA.1.15	22.2994	good	42	36	0	0	33	15	0	1575	0	5
hCoV-19/USA/WI-MHDL-2022010058/2021|EPI_ISL_8428613|2021-12-11	21J (Delta)	AY.103	8.50694	good	43	13	0	0	35	4	0	274	0	3
hCoV-19/USA/WI-MHDL-2022010039/2021|EPI_ISL_8428813|2021-12-21	21K (Omicron)	BA.1.20	14.44	good	40	37	3	1	32	16	0	1326	0	5
hCoV-19/USA/WI-MHDL-2022010101/2021|EPI_ISL_8594413|2021-12-02	21J (Delta)	AY.39	8.50694	good	45	22	0	0	33	10	0	279	0	2
hCoV-19/USA/WI-MHDL-2022010385/2022|EPI_ISL_8877113|2022-01-07	21K (Omicron)	BA.1.17	14.44	good	40	36	0	0	31	15	0	1326	0	5
hCoV-19/USA/WI-MHDL-2022020567/2022|EPI_ISL_10023713|2022-02-10	21K (Omicron)	BA.1.1	8.21778	good	43	36	0	0	33	15	0	1074	0	5
hCoV-19/USA/WI-MHDL-2022010102/2021|EPI_ISL_8594414|2021-12-07	21J (Delta)	AY.39	0.694444	good	43	13	0	0	35	4	0	279	0	2
hCoV-19/USA/WI-MHDL-2022010424/2021|EPI_ISL_8901914|2021-12-28	21K (Omicron)	BA.1.15	8.2603	good	43	36	0	0	34	15	0	1076	0	5
hCoV-19/USA/WI-MHDL-2022010060/2021|EPI_ISL_8428615|2021-12-09	21J (Delta)	AY.103	2.77778	good	42	13	0	0	33	4	0	275	0	2
hCoV-19/USA/WI-MHDL-2022010387/2022|EPI_ISL_8877115|2022-01-07	21K (Omicron)	BA.1.17	8.28161	good	41	36	0	0	32	15	0	1077	0	5
hCoV-19/USA/WI-MHDL-2022010425/2021|EPI_ISL_8901915|2021-12-27	21K (Omicron)	BA.1.17	8.21778	good	40	36	0	0	32	15	0	1074	0	5
hCoV-19/USA/WI-MHDL-2022010107/2021|EPI_ISL_8594419|2021-12-07	21J (Delta)	AY.3	0	good	36	22	0	0	31	7	0	276	0	2
hCoV-19/USA/WI-MHDL-2022010391/2022|EPI_ISL_8877119|2022-01-06	21K (Omicron)	BA.1.1.18	14.44	good	41	36	0	0	32	15	0	1326	0	5
hCoV-19/USA/WI-MHDL-2022020573/2022|EPI_ISL_10023719|2022-02-08	21K (Omicron)	BA.1.15	8.21778	good	44	36	0	0	34	15	0	1074	0	5
hCoV-19/USA/WI-MHDL-2022010108/2021|EPI_ISL_8594420|2021-12-07	21J (Delta)	AY.103	4.34028	good	41	13	0	0	30	4	0	279	0	2
hCoV-19/USA/WI-MHDL-2022010392/2022|EPI_ISL_8877120|2022-01-06	21K (Omicron)	BA.1.15	14.4964	good	44	36	0	0	35	15	0	1328	0	5
hCoV-19/USA/WI-MHDL-2022010109/2021|EPI_ISL_8594421|2021-12-03	21J (Delta)	AY.25	0	good	39	13	0	0	30	4	0	276	0	2
hCoV-19/USA/WI-MHDL-2022010393/2022|EPI_ISL_8877121|2022-01-06	21K (Omicron)	BA.1.20	24.4842	good	44	36	0	0	32	15	0	1636	0	5
hCoV-19/USA/WI-MHDL-2022020575/2022|EPI_ISL_10023721|2022-02-09	21K (Omicron)	BA.1.1	8.91222	good	45	36	0	0	33	15	0	1074	0	5
hCoV-19/USA/WI-MHDL-2022010110/2021|EPI_ISL_8594422|2021-12-07	21J (Delta)	AY.103	0.474568	good	40	13	0	0	30	4	0	486	0	2
hCoV-19/USA/WI-MHDL-2022010394/2022|EPI_ISL_8877122|2022-01-06	21K (Omicron)	BA.1.17	23.4686	good	39	36	0	0	31	15	0	1608	0	5
hCoV-19/USA/WI-MHDL-2022010111/2021|EPI_ISL_8594423|2021-12-07	21J (Delta)	AY.3	24.0903	good	46	6	0	0	36	2	0	1155	0	2
hCoV-19/USA/WI-MHDL-2022010395/2022|EPI_ISL_8877123|2022-01-06	21K (Omicron)	BA.1.17	2.79014	good	50	36	0	0	42	15	0	751	0	5
hCoV-19/USA/WI-MHDL-2022020577/2022|EPI_ISL_10023723|2022-02-10	21K (Omicron)	BA.1.15	0.941619	good	54	39	9	0	46	16	1	562	0	5
hCoV-19/USA/WI-MHDL-2022010112/2021|EPI_ISL_8594424|2021-12-07	21J (Delta)	AY.103	11.1111	good	46	13	0	0	34	4	0	274	0	3
hCoV-19/USA/WI-MHDL-2022010396/2022|EPI_ISL_8877124|2022-01-06	21K (Omicron)	BA.1.1	2.81494	good	52	36	0	0	42	15	0	753	0	5
hCoV-19/USA/WI-MHDL-2022010697/2021|EPI_ISL_9397724|2021-12-27	21K (Omicron)	BA.1.17	14.44	good	39	36	0	0	31	15	0	1326	0	5
hCoV-19/USA/WI-MHDL-2022020578/2022|EPI_ISL_10023724|2022-02-07	21K (Omicron)	BA.1.1	2.79014	good	53	36	0	0	42	15	0	751	0	5
hCoV-19/USA/WI-MHDL-2022010113/2021|EPI_ISL_8594425|2021-12-07	21J (Delta)	AY.119	11.1111	good	42	13	0	0	33	4	0	275	0	2
hCoV-19/USA/WI-MHDL-2022010700/2021|EPI_ISL_9397725|2021-12-27	21K (Omicron)	BA.1.1	14.44	good	42	36	0	0	32	15	0	1326	0	5
hCoV-19/USA/WI-MHDL-2022020579/2022|EPI_ISL_10023725|2022-02-08	21K (Omicron)	BA.1.1	8.21778	good	44	36	0	0	33	15	0	1074	0	5
hCoV-19/USA/WI-MHDL-2022010216/2022|EPI_ISL_8692426|2022-01-05	21K (Omicron)	BA.1.1	14.44	good	42	36	0	0	32	15	0	1326	0	5
hCoV-19/USA/WI-MHDL-2022010398/2022|EPI_ISL_8877126|2022-01-07	21K (Omicron)	BA.1.17	8.21778	good	41	36	0	0	32	15	0	1074	0	5
hCoV-19/USA/WI-MHDL-2022020580/2022|EPI_ISL_10023726|2022-02-08	21K (Omicron)	BA.1.1	0.878038	good	52	39	0	0	43	16	0	553	0	5
hCoV-19/USA/WI-MHDL-2022010218/2022|EPI_ISL_8692428|2022-01-05	21K (Omicron)	BA.1.1	14.4964	good	42	36	0	0	32	15	0	1328	0	5
hCoV-19/USA/WI-MHDL-2022010339/2022|EPI_ISL_8730928|2022-01-10	21K (Omicron)	BA.1.15	16.0025	good	46	36	0	0	32	15	0	1326	0	5
hCoV-19/USA/WI-MHDL-2022010704/2021|EPI_ISL_9397728|2021-12-28	21K (Omicron)	BA.1.15	14.44	good	41	36	0	0	32	15	0	1326	0	5
hCoV-19/USA/WI-MHDL-2022020582/2022|EPI_ISL_10023728|2022-02-14	21K (Omicron)	BA.1.15	8.21778	good	45	36	0	0	34	15	0	1074	0	5
hCoV-19/USA/WI-MHDL-2022010117/2022|EPI_ISL_8594429|2022-01-05	21K (Omicron)	BA.1.1	3.17368	good	53	36	0	0	43	15	0	781	0	5
hCoV-19/USA/WI-MHDL-2022020004/2022|EPI_ISL_9428729|2022-01-14	21K (Omicron)	BA.1.20	9.02224	good	40	36	0	0	31	15	0	1111	0	5
hCoV-19/USA/WI-MHDL-2022010705/2021|EPI_ISL_9397729|2021-12-29	21K (Omicron)	BA.1.15	14.44	good	41	36	0	0	32	15	0	1326	0	5
hCoV-19/USA/WI-MHDL-2022020583/2022|EPI_ISL_10023729|2022-02-14	21K (Omicron)	BA.1.1	8.91222	good	46	60	0	0	35	23	0	1074	0	5
hCoV-19/USA/WI-MHDL-2022010341/2022|EPI_ISL_8730930|2022-01-10	21K (Omicron)	BA.1.20	14.44	good	40	36	0	0	31	15	0	1326	0	5
hCoV-19/USA/WI-MHDL-2022010706/2021|EPI_ISL_9397730|2021-12-28	21K (Omicron)	BA.1.20	8.2603	good	42	36	0	0	33	15	0	1076	0	5
hCoV-19/USA/WI-MHDL-2022020007/2022|EPI_ISL_9428730|2022-01-14	21K (Omicron)	BA.1.17	14.4964	good	41	36	0	0	33	15	0	1328	0	5
hCoV-19/USA/WI-MHDL-2022020584/2022|EPI_ISL_10023730|2022-02-14	21K (Omicron)	BA.1.1	8.21778	good	45	36	0	0	33	15	0	1074	0	5
hCoV-19/USA/WI-MHDL-2022020009/2022|EPI_ISL_9428731|2022-01-14	21K (Omicron)	BA.1.15	14.44	good	44	36	0	0	33	15	0	1326	0	5
hCoV-19/USA/WI-MHDL-2022010120/2022|EPI_ISL_8594432|2022-01-05	21K (Omicron)	BA.1.17	8.23903	good	40	36	0	0	31	15	0	1075	0	5
hCoV-19/USA/WI-MHDL-2022010343/2021|EPI_ISL_8730932|2021-12-29	21K (Omicron)	BA.1.15	41.8178	mediocre	42	36	0	0	33	15	0	2046	0	5
hCoV-19/USA/WI-MHDL-2022010708/2021|EPI_ISL_9397732|2021-12-30	21K (Omicron)	BA.1.20	14.44	good	40	36	0	0	31	15	0	1326	0	5
hCoV-19/USA/WI-MHDL-2022020010/2022|EPI_ISL_9428732|2022-01-14	21K (Omicron)	BA.1.17	14.44	good	41	36	0	0	33	15	0	1326	0	5
hCoV-19/USA/WI-MHDL-2022010709/2022|EPI_ISL_9397733|2022-01-10	21K (Omicron)	BA.1.15	60.3211	mediocre	41	36	0	0	31	15	0	2397	0	5
hCoV-19/USA/WI-MHDL-2022020011/2022|EPI_ISL_9428733|2022-01-14	21K (Omicron)	BA.1.17	14.44	good	39	36	0	0	31	15	0	1326	0	5
hCoV-19/USA/WI-MHDL-2022010223/2022|EPI_ISL_8692433|2022-01-03	21K (Omicron)	BA.1.15	14.44	good	43	36	0	0	34	15	0	1326	0	5
hCoV-19/USA/WI-MHDL-2022020309/2022|EPI_ISL_9766534|2022-02-02	21K (Omicron)	BA.1.1	8.21778	good	42	36	0	0	32	15	0	1074	0	5
hCoV-19/USA/WI-MHDL-2022010345/2021|EPI_ISL_8730934|2021-12-28	21K (Omicron)	BA.1.1.14	46.9986	mediocre	43	36	0	0	32	15	0	2151	0	6
hCoV-19/USA/WI-MHDL-2022010710/2022|EPI_ISL_9397734|2022-01-10	21K (Omicron)	BA.1.17	14.44	good	39	36	0	0	31	15	0	1326	0	5
hCoV-19/USA/WI-MHDL-2022010224/2022|EPI_ISL_8692434|2022-01-03	21K (Omicron)	BA.1.15	14.44	good	42	36	0	0	33	15	0	1326	0	5
hCoV-19/USA/WI-MHDL-2022020012/2022|EPI_ISL_9428734|2022-01-14	21K (Omicron)	BA.1	14.4964	good	41	36	0	0	31	15	0	1328	0	5
hCoV-19/USA/WI-MHDL-2022010225/2022|EPI_ISL_8692435|2022-01-03	21K (Omicron)	BA.1.1.18	8.21778	good	42	36	0	0	33	15	0	1074	0	5
hCoV-19/USA/WI-MHDL-2022010347/2021|EPI_ISL_8730935|2021-12-27	21K (Omicron)	BA.1.1.18	14.44	good	42	36	0	0	32	15	0	1326	0	5
hCoV-19/USA/WI-MHDL-2022010711/2022|EPI_ISL_9397735|2022-01-10	21K (Omicron)	BA.1.17	58.5508	mediocre	39	36	0	0	31	15	0	2366	0	5
hCoV-19/USA/WI-MHDL-2022020013/2022|EPI_ISL_9428735|2022-01-14	21K (Omicron)	BA.1.15	14.44	good	43	36	0	0	33	15	0	1326	0	5
hCoV-19/USA/WI-MHDL-2022020311/2022|EPI_ISL_9766535|2022-01-28	21K (Omicron)	BA.1.1	8.21778	good	47	36	0	0	34	15	0	1074	0	7
hCoV-19/USA/WI-MHDL-2022010226/2022|EPI_ISL_8692436|2022-01-03	21K (Omicron)	BA.1	14.44	good	41	36	0	0	32	15	0	1326	0	5
hCoV-19/USA/WI-MHDL-2022010348/2021|EPI_ISL_8730936|2021-12-28	21K (Omicron)	BA.1.15	14.4682	good	43	36	0	0	33	15	0	1327	0	5
hCoV-19/USA/WI-MHDL-2022010712/2022|EPI_ISL_9397736|2022-01-10	21K (Omicron)	BA.1.1	14.44	good	41	36	0	0	31	15	0	1326	0	5
hCoV-19/USA/WI-MHDL-2022020016/2022|EPI_ISL_9428736|2022-01-14	21K (Omicron)	BA.1.15	14.4964	good	44	36	0	0	34	15	0	1328	0	5
hCoV-19/USA/WI-MHDL-2022010227/2022|EPI_ISL_8692437|2022-01-04	21K (Omicron)	BA.1.15	14.44	good	43	36	0	0	34	15	0	1326	0	5
hCoV-19/USA/WI-MHDL-2022010349/2021|EPI_ISL_8730937|2021-12-28	21K (Omicron)	BA.1.15	8.21778	good	43	36	0	0	34	15	0	1074	0	5
hCoV-19/USA/WI-MHDL-2022020314/2022|EPI_ISL_9766537|2022-01-28	21K (Omicron)	BA.1.1	8.21778	good	48	36	0	0	34	15	0	1074	0	7
hCoV-19/USA/WI-MHDL-2022020020/2022|EPI_ISL_9428738|2022-01-14	21K (Omicron)	BA.1.15	80.9333	mediocre	41	36	0	0	32	15	0	2729	0	5
hCoV-19/USA/WI-MHDL-2022010228/2022|EPI_ISL_8692438|2022-01-04	21K (Omicron)	BA.1.1	14.4964	good	42	36	0	0	31	15	0	1328	0	5
hCoV-19/USA/WI-MHDL-2022010350/2021|EPI_ISL_8730938|2021-12-28	21K (Omicron)	BA.1.15	14.44	good	41	36	0	0	32	15	0	1326	0	5
hCoV-19/USA/WI-MHDL-2022020315/2022|EPI_ISL_9766538|2022-01-28	21K (Omicron)	BA.1.1.18	8.21778	good	43	36	0	0	33	15	0	1074	0	5
hCoV-19/USA/WI-MHDL-2022020185/2022|EPI_ISL_9705638|2022-02-01	21K (Omicron)	BA.1.1	8.23903	good	44	36	0	0	33	15	0	1075	0	5
hCoV-19/USA/WI-MHDL-2022010230/2022|EPI_ISL_8692439|2022-01-04	21K (Omicron)	BA.1.15	14.4964	good	42	36	0	0	33	15	0	1328	0	5
hCoV-19/USA/WI-MHDL-2022010351/2022|EPI_ISL_8730939|2022-01-11	21K (Omicron)	BA.1.15	14.4682	good	42	36	0	0	33	15	0	1327	0	6
hCoV-19/USA/WI-MHDL-2022010716/2022|EPI_ISL_9397739|2022-01-10	21K (Omicron)	BA.1.15	62.41	mediocre	42	36	0	0	33	15	0	2433	0	5
hCoV-19/USA/WI-MHDL-2022020316/2022|EPI_ISL_9766539|2022-01-28	21K (Omicron)	BA.1.1	8.21778	good	44	36	0	0	32	15	0	1074	0	5
hCoV-19/USA/WI-MHDL-2022020190/2022|EPI_ISL_9705640|2022-01-23	21K (Omicron)	BA.1.1	14.3557	good	44	36	0	0	32	15	0	1323	0	5
hCoV-19/USA/WI-MHDL-2022010020/2021|EPI_ISL_8388841|2021-12-17	21J (Delta)	AY.103	0	good	39	13	0	0	30	4	0	274	0	2
hCoV-19/USA/WI-MHDL-2022010233/2021|EPI_ISL_8692441|2021-12-20	21K (Omicron)	BA.1.15	22.7564	good	42	36	0	0	33	15	0	1588	0	5
hCoV-19/USA/WI-MHDL-2022010354/2022|EPI_ISL_8730941|2022-01-11	21K (Omicron)	BA.1.15	22.2994	good	43	36	0	0	34	15	0	1575	0	5
hCoV-19/USA/WI-MHDL-2022010583/2021|EPI_ISL_9264541|2021-12-20	21K (Omicron)	BA.1.20	8.21778	good	42	36	0	0	32	15	0	1074	0	5
hCoV-19/USA/WI-MHDL-2022010718/2022|EPI_ISL_9397741|2022-01-10	21K (Omicron)	BA.1.1.18	8.21778	good	43	36	0	0	34	15	0	1074	0	5
hCoV-19/USA/WI-MHDL-2022020023/2022|EPI_ISL_9428741|2022-01-14	21K (Omicron)	BA.1.17	0.94882	good	52	36	0	0	44	15	0	563	0	5
hCoV-19/USA/WI-MHDL-2022020156/2022|EPI_ISL_9551441|2022-01-14	21K (Omicron)	BA.1.20	77.1144	mediocre	43	36	0	0	31	15	0	2671	0	5
hCoV-19/USA/WI-MHDL-2022020318/2022|EPI_ISL_9766541|2022-01-28	21K (Omicron)	BA.1.1	8.21778	good	45	36	0	0	33	15	0	1074	0	5
hCoV-19/USA/WI-MHDL-2022010584/2021|EPI_ISL_9264542|2021-12-20	21K (Omicron)	BA.1.20	14.44	good	41	36	0	0	32	15	0	1326	0	5
hCoV-19/USA/WI-MHDL-2022020319/2022|EPI_ISL_9766542|2022-01-26	21K (Omicron)	BA.1.20	8.21778	good	41	36	0	0	32	15	0	1074	0	5
hCoV-19/USA/WI-MHDL-2022010234/2021|EPI_ISL_8692442|2021-12-22	21K (Omicron)	BA.1.15	14.44	good	42	36	0	0	33	15	0	1326	0	5
hCoV-19/USA/WI-MHDL-2022010355/2022|EPI_ISL_8730942|2022-01-11	21K (Omicron)	BA.1.1.18	14.4964	good	43	36	0	0	32	15	0	1328	0	5
hCoV-19/USA/WI-MHDL-2022020024/2022|EPI_ISL_9428742|2022-01-14	21K (Omicron)	BA.1.17	14.4682	good	39	36	0	0	31	15	0	1327	0	5
hCoV-19/USA/WI-MHDL-2022010022/2021|EPI_ISL_8388842|2021-12-17	21J (Delta)	AY.44	1.5625	good	46	13	0	0	35	4	0	274	0	2
hCoV-19/USA/WI-MHDL-2022020199/2022|EPI_ISL_9705642|2022-01-21	21K (Omicron)	BA.1.20	8.36709	good	42	36	0	0	33	15	0	1081	0	5
hCoV-19/USA/WI-MHDL-2022010585/2021|EPI_ISL_9264543|2021-12-20	21J (Delta)	AY.98	9.04077	good	41	13	0	0	33	4	0	1104	0	2
hCoV-19/USA/WI-MHDL-2022010356/2022|EPI_ISL_8730943|2022-01-07	21K (Omicron)	BA.1.1	14.4964	good	42	36	0	0	31	15	0	1328	0	5
hCoV-19/USA/WI-MHDL-2021120520/2021|EPI_ISL_8207643|2021-12-08	21J (Delta)	AY.103	0.992606	good	42	13	0	0	33	4	0	569	0	2
hCoV-19/USA/WI-MHDL-2022010235/2021|EPI_ISL_8692443|2021-12-22	21K (Omicron)	BA.1.20	8.21778	good	42	36	0	0	33	15	0	1074	0	5
hCoV-19/USA/WI-MHDL-2022010030/2021|EPI_ISL_8388843|2021-12-03	21J (Delta)	AY.119	50.1736	mediocre	44	13	0	0	36	4	0	274	0	2
hCoV-19/USA/WI-MHDL-2022010029/2021|EPI_ISL_8391943|2021-12-04	21J (Delta)	AY.44	56.9444	mediocre	47	41	0	1	37	15	0	274	0	3
hCoV-19/USA/WI-MHDL-2022020203/2022|EPI_ISL_9705643|2022-01-18	21K (Omicron)	BA.1.15	8.21778	good	44	36	0	0	34	15	0	1074	0	5
hCoV-19/USA/WI-MHDL-2022020321/2022|EPI_ISL_9766544|2022-01-27	21K (Omicron)	BA.1.17	8.23903	good	46	36	0	0	36	15	0	1075	0	5
hCoV-19/USA/WI-MHDL-2022010553/2021|EPI_ISL_9196444|2021-12-31	21K (Omicron)	BA.1.15	8.23903	good	44	36	0	0	35	15	0	1075	0	5
hCoV-19/USA/WI-MHDL-2022010586/2021|EPI_ISL_9264544|2021-12-20	21J (Delta)	AY.103	7.10049	good	48	13	0	0	34	4	0	549	0	2
hCoV-19/USA/WI-MHDL-2022010357/2022|EPI_ISL_8730944|2022-01-07	21K (Omicron)	BA.1.15	8.23903	good	42	36	0	0	33	15	0	1075	0	5
hCoV-19/USA/WI-MHDL-2022010236/2021|EPI_ISL_8692444|2021-12-20	21K (Omicron)	BA.1.17	14.44	good	43	36	0	0	34	15	0	1326	0	5
hCoV-19/USA/WI-MHDL-2022010721/2022|EPI_ISL_9397744|2022-01-27	21K (Omicron)	BA.1.1.18	8.2603	good	43	36	0	0	34	15	0	1076	0	5
hCoV-19/USA/WI-MHDL-2022020026/2022|EPI_ISL_9428744|2022-01-14	21K (Omicron)	BA.1.1	8.2603	good	43	36	0	0	32	15	0	1076	0	5
hCoV-19/USA/WI-MHDL-2022020161/2022|EPI_ISL_9551444|2022-01-14	21K (Omicron)	BA.1.17	8.2603	good	44	36	0	0	35	15	0	1076	0	5
hCoV-19/USA/WI-MHDL-2022020206/2022|EPI_ISL_9705644|2022-02-02	21K (Omicron)	BA.1.17.2	2.80252	good	53	36	0	0	44	15	0	752	0	5
hCoV-19/USA/WI-MHDL-2022020322/2022|EPI_ISL_9766545|2022-01-19	21K (Omicron)	BA.1.17	2.79014	good	51	36	0	0	42	15	0	751	0	5
hCoV-19/USA/WI-MHDL-2022010555/2021|EPI_ISL_9196445|2021-12-28	21K (Omicron)	BA.1.20	14.44	good	43	36	0	0	33	15	0	1326	0	6
hCoV-19/USA/WI-MHDL-2022010587/2021|EPI_ISL_9264545|2021-12-20	21K (Omicron)	BA.1.15	33.9414	mediocre	42	36	0	0	33	15	0	1873	0	5
hCoV-19/USA/WI-MHDL-2022020027/2022|EPI_ISL_9428745|2022-01-14	21K (Omicron)	BA.1.1.18	8.23903	good	42	36	0	0	33	15	0	1075	0	5
hCoV-19/USA/WI-MHDL-2022020132/2022|EPI_ISL_9471945|2022-01-31	21K (Omicron)	BA.1.1	22.2994	good	45	36	0	0	33	15	0	1575	0	5
hCoV-19/USA/WI-MHDL-2022020208/2022|EPI_ISL_9705645|2022-02-02	21K (Omicron)	BA.1.1	8.21778	good	43	36	0	0	33	15	0	1074	0	5
hCoV-19/USA/WI-MHDL-2022010008/2021|EPI_ISL_8388846|2021-12-14	21K (Omicron)	BA.1.15	33.8983	mediocre	41	36	0	0	32	15	0	1872	0	5
hCoV-19/USA/WI-MHDL-2022010238/2021|EPI_ISL_8692446|2021-12-21	21K (Omicron)	BA.1.17	32.4056	mediocre	39	36	0	0	31	15	0	1837	0	5
hCoV-19/USA/WI-MHDL-2022010359/2022|EPI_ISL_8730946|2022-01-06	21K (Omicron)	BA.1.1.18	14.44	good	44	36	0	0	32	15	0	1326	0	5
hCoV-19/USA/WI-MHDL-2022020137/2022|EPI_ISL_9471946|2022-01-14	21K (Omicron)	BA.1.17	22.7564	good	40	36	0	0	32	15	0	1588	0	5
hCoV-19/USA/WI-MHDL-2022020163/2022|EPI_ISL_9551446|2022-01-14	21K (Omicron)	BA.1.15	14.44	good	41	36	0	0	32	15	0	1326	0	5
hCoV-19/USA/WI-MHDL-2022020209/2022|EPI_ISL_9705646|2022-02-02	21K (Omicron)	BA.1	8.2603	good	42	36	0	0	31	15	0	1076	0	5
hCoV-19/USA/WI-MHDL-2021120524/2021|EPI_ISL_8207647|2021-12-09	21J (Delta)	AY.44	2.77778	good	46	13	0	0	33	4	0	275	0	2
hCoV-19/USA/WI-MHDL-2022010002/2021|EPI_ISL_8388847|2021-12-14	21K (Omicron)	BA.1.15	47.7123	mediocre	41	36	0	0	32	15	0	2165	0	5
hCoV-19/USA/WI-MHDL-2022010360/2022|EPI_ISL_8730947|2022-01-07	21K (Omicron)	BA.1.17	8.23903	good	40	36	0	0	32	15	0	1075	0	5
hCoV-19/USA/WI-MHDL-2022010590/2021|EPI_ISL_9264547|2021-12-20	21K (Omicron)	BA.1.15	22.2994	good	44	36	0	0	34	15	0	1575	0	5
hCoV-19/USA/WI-MHDL-2022020029/2022|EPI_ISL_9428747|2022-01-14	21K (Omicron)	BA.1.17	8.23903	good	42	36	0	0	33	15	0	1075	0	5
hCoV-19/USA/WI-MHDL-2022020324/2022|EPI_ISL_9766547|2022-01-28	21K (Omicron)	BA.1.1	8.21778	good	42	36	0	0	32	15	0	1074	0	5
hCoV-19/USA/WI-MHDL-2022010028/2021|EPI_ISL_8388848|2021-12-03	21J (Delta)	B.1.617.2	21.9775	good	43	13	0	0	33	4	0	566	0	2
hCoV-19/USA/WI-MHDL-2022010240/2021|EPI_ISL_8692448|2021-12-22	21K (Omicron)	BA.1.15	14.44	good	43	36	0	0	34	15	0	1326	0	5
hCoV-19/USA/WI-MHDL-2022010361/2022|EPI_ISL_8730948|2022-01-06	21K (Omicron)	BA.1.1.18	14.44	good	42	36	0	0	33	15	0	1326	0	5
hCoV-19/USA/WI-MHDL-2022010591/2021|EPI_ISL_9264548|2021-12-20	21K (Omicron)	BA.1.15	14.44	good	42	36	0	0	33	15	0	1326	0	5
hCoV-19/USA/WI-MHDL-2022020149/2022|EPI_ISL_9471948|2022-01-14	21K (Omicron)	BA.1.17	45.4875	mediocre	38	36	0	0	30	15	0	2121	0	5
hCoV-19/USA/WI-MHDL-2022020166/2022|EPI_ISL_9551448|2022-01-14	21K (Omicron)	BA.1.1	22.7918	good	43	36	0	0	34	15	0	1589	0	5
hCoV-19/USA/WI-MHDL-2022010558/2022|EPI_ISL_9196448|2022-01-04	21K (Omicron)	BA.1.17	14.44	good	39	36	0	0	31	15	0	1326	0	5
hCoV-19/USA/WI-MHDL-2022010726/2022|EPI_ISL_9397749|2022-01-27	21K (Omicron)	BA.1.1	0	good	58	39	9	0	48	16	1	229	0	5
hCoV-19/USA/WI-MHDL-2022020135/2022|EPI_ISL_9471949|2022-01-14	21K (Omicron)	BA.1.15	47.1511	mediocre	41	36	0	0	32	15	0	2154	0	5
hCoV-19/USA/WI-MHDL-2022020326/2022|EPI_ISL_9766549|2022-01-26	21K (Omicron)	BA.1.17	8.21778	good	41	36	0	0	32	15	0	1074	0	5
hCoV-19/USA/WI-MHDL-2022020347/2022|EPI_ISL_9812149|2022-01-24	21K (Omicron)	BA.1.1	8.23903	good	42	36	0	0	32	15	0	1075	0	5
hCoV-19/USA/WI-MHDL-2022010595/2021|EPI_ISL_9264550|2021-12-24	21K (Omicron)	BA.1.20	14.44	good	42	36	0	0	32	15	0	1326	0	5
hCoV-19/USA/WI-MHDL-2022010026/2021|EPI_ISL_8388850|2021-12-15	21K (Omicron)	BA.1.15	2.79014	good	52	36	0	0	43	15	0	751	0	5
hCoV-19/USA/WI-MHDL-2022020169/2022|EPI_ISL_9551450|2022-01-14	21K (Omicron)	BA.1.20	14.44	good	41	36	0	0	32	15	0	1326	0	5
hCoV-19/USA/WI-MHDL-2022020328/2022|EPI_ISL_9766551|2022-01-26	21K (Omicron)	BA.1.1	8.21778	good	44	36	0	0	33	15	0	1074	0	5
hCoV-19/USA/WI-MHDL-2022010596/2021|EPI_ISL_9264551|2021-12-24	21K (Omicron)	BA.1.20	14.44	good	41	36	0	0	32	15	0	1326	0	5
hCoV-19/USA/WI-MHDL-2022010561/2022|EPI_ISL_9196451|2022-01-19	21K (Omicron)	BA.1.1	14.4964	good	44	36	0	0	32	15	0	1328	0	5
hCoV-19/USA/WI-MHDL-2021120528/2021|EPI_ISL_8207651|2021-12-09	21I (Delta)	AY.26	1.5625	good	41	13	0	0	28	4	0	274	0	2
hCoV-19/USA/WI-MHDL-2022010364/2022|EPI_ISL_8730951|2022-01-06	21K (Omicron)	BA.1.1	8.21778	good	42	36	0	0	32	15	0	1074	0	5
hCoV-19/USA/WI-MHDL-2022020170/2022|EPI_ISL_9551451|2022-01-14	21K (Omicron)	BA.1	14.44	good	39	36	0	0	31	15	0	1326	0	5
hCoV-19/USA/WI-MHDL-2022020151/2022|EPI_ISL_9471952|2022-01-14	21K (Omicron)	BA.1.17	2.79014	good	51	36	0	0	43	15	0	751	0	5
hCoV-19/USA/WI-MHDL-2022020200/2022|EPI_ISL_9705652|2022-01-16	21K (Omicron)	BA.1.1	8.21778	good	43	36	0	0	32	15	0	1074	0	5
hCoV-19/USA/WI-MHDL-2022010599/2021|EPI_ISL_9264553|2021-12-27	21J (Delta)	AY.100	1.02985	good	44	13	0	0	31	4	0	574	0	2
hCoV-19/USA/WI-MHDL-2022010024/2021|EPI_ISL_8388853|2021-12-17	21K (Omicron)	BA.1.15	8.2603	good	43	36	0	0	34	15	0	1076	0	5
hCoV-19/USA/WI-MHDL-2022010027/2021|EPI_ISL_8388854|2021-12-15	21K (Omicron)	BA.1.15	8.21778	good	42	36	0	0	33	15	0	1074	0	5
hCoV-19/USA/WI-MHDL-2022020154/2022|EPI_ISL_9471954|2022-01-14	21K (Omicron)	BA.1.15	8.21778	good	44	36	0	0	33	15	0	1074	0	5
hCoV-19/USA/WI-MHDL-2022010565/2022|EPI_ISL_9196455|2022-01-04	21K (Omicron)	BA.1.1	14.4682	good	40	36	0	0	30	15	0	1327	0	5
hCoV-19/USA/WI-MHDL-2022010001/2021|EPI_ISL_8388855|2021-12-14	21K (Omicron)	BA.1.15	14.44	good	41	36	0	0	32	15	0	1326	0	5
hCoV-19/USA/WI-MHDL-2022020127/2022|EPI_ISL_9471955|2022-01-31	21K (Omicron)	BA.1.20	14.44	good	43	36	0	0	32	15	0	1326	0	5
hCoV-19/USA/WI-MHDL-2022020175/2022|EPI_ISL_9551455|2022-01-18	21K (Omicron)	BA.1.17	2.79014	good	50	36	0	0	42	15	0	751	0	5
hCoV-19/USA/WI-MHDL-2022020131/2022|EPI_ISL_9471956|2022-01-31	21K (Omicron)	BA.1.15	14.44	good	44	36	0	0	33	15	0	1326	0	5
hCoV-19/USA/WI-MHDL-2022020334/2022|EPI_ISL_9766557|2022-02-04	21K (Omicron)	BA.1.1	0.593471	good	53	39	9	0	43	16	1	508	0	5
hCoV-19/USA/WI-MHDL-2022020146/2022|EPI_ISL_9471958|2022-01-14	21K (Omicron)	BA.1.15	14.44	good	42	36	0	0	33	15	0	1326	0	5
hCoV-19/USA/WI-MHDL-2022020197/2022|EPI_ISL_9705658|2022-01-19	21K (Omicron)	BA.1.1	23.1468	good	45	36	0	0	33	15	0	1599	0	5
hCoV-19/USA/WI-MHDL-2022020359/2022|EPI_ISL_9812159|2022-02-04	21K (Omicron)	BA.1.1.14	2.79014	good	55	36	0	0	43	15	0	751	0	6
hCoV-19/USA/WI-MHDL-2022010570/2022|EPI_ISL_9196459|2022-01-04	21K (Omicron)	BA.1.20	14.44	good	43	36	0	0	32	15	0	1326	0	6
hCoV-19/USA/WI-MHDL-2022010607/2021|EPI_ISL_9264559|2021-12-27	21K (Omicron)	BA.1.20	8.21778	good	41	36	0	0	32	15	0	1074	0	5
hCoV-19/USA/WI-MHDL-2022020147/2022|EPI_ISL_9471959|2022-01-14	21K (Omicron)	BA.1.1.14	14.44	good	45	36	0	0	33	15	0	1326	0	6
hCoV-19/USA/WI-MHDL-2022020180/2022|EPI_ISL_9551459|2022-01-17	21K (Omicron)	BA.1.1	14.44	good	41	36	0	0	31	15	0	1326	0	5
hCoV-19/USA/WI-MHDL-2022010571/2022|EPI_ISL_9196460|2022-01-04	21K (Omicron)	BA.1.15	14.8082	good	42	36	0	0	33	15	0	1339	0	5
hCoV-19/USA/WI-MHDL-2022010608/2021|EPI_ISL_9264560|2021-12-27	21K (Omicron)	BA.1.17	0.405816	good	50	36	0	0	42	15	0	472	0	5
hCoV-19/USA/WI-MHDL-2022020338/2022|EPI_ISL_9766561|2022-02-07	21K (Omicron)	BA.1.1	2.79014	good	53	36	0	0	42	15	0	751	0	5
hCoV-19/USA/WI-MHDL-2022010572/2022|EPI_ISL_9196461|2022-01-07	21K (Omicron)	BA.1.15	8.21778	good	44	36	0	0	35	15	0	1074	0	5
hCoV-19/USA/WI-MHDL-2022020182/2022|EPI_ISL_9551461|2022-01-17	21K (Omicron)	BA.1.20	2.79014	good	55	36	0	0	44	15	0	751	0	5
hCoV-19/USA/WI-MHDL-2022020130/2022|EPI_ISL_9471961|2022-01-28	21K (Omicron)	BA.1.1	14.4682	good	43	36	0	0	31	15	0	1327	0	5
hCoV-19/USA/WI-MHDL-2022010610/2021|EPI_ISL_9264562|2021-12-27	21K (Omicron)	BA.1.15	8.21778	good	45	36	0	0	36	15	0	1074	0	5
hCoV-19/USA/WI-MHDL-2022010014/2021|EPI_ISL_8388863|2021-12-14	21K (Omicron)	BA.1.15	14.44	good	42	36	0	0	33	15	0	1326	0	5
hCoV-19/USA/WI-MHDL-2022020184/2022|EPI_ISL_9551463|2022-01-14	21K (Omicron)	BA.1.20	8.21778	good	44	36	0	0	33	15	0	1074	0	6
hCoV-19/USA/WI-MHDL-2022020365/2022|EPI_ISL_9812164|2022-01-31	21K (Omicron)	BA.1.1	2.79014	good	55	36	0	0	43	15	0	751	0	6
hCoV-19/USA/WI-MHDL-2022010612/2021|EPI_ISL_9264564|2021-12-27	21J (Delta)	AY.25	2.77778	good	42	13	0	0	29	4	0	275	0	3
hCoV-19/USA/WI-MHDL-2022010064/2021|EPI_ISL_8477764|2021-12-28	21K (Omicron)	BA.1.15	14.4964	good	43	36	0	0	34	15	0	1328	0	5
hCoV-19/USA/WI-MHDL-2022010428/2021|EPI_ISL_8901918|2021-12-28	21K (Omicron)	BA.1.15	8.21778	good	45	36	0	0	36	15	0	1074	0	5
hCoV-19/USA/WI-MHDL-2022010397/2022|EPI_ISL_8877125|2022-01-07	21K (Omicron)	BA.1.1	8.28161	good	45	36	0	0	34	15	0	1077	0	5
hCoV-19/USA/WI-MHDL-2022010015/2021|EPI_ISL_8388864|2021-12-14	21K (Omicron)	BA.1.15	14.44	good	42	36	0	0	33	15	0	1326	0	5
hCoV-19/USA/WI-MHDL-2022020568/2022|EPI_ISL_10023714|2022-02-11	21K (Omicron)	BA.1.1	8.23903	good	45	36	0	0	33	15	0	1075	0	6
hCoV-19/USA/WI-MHDL-2022010017/2021|EPI_ISL_8388865|2021-12-14	21K (Omicron)	BA.1.15	14.44	good	42	36	0	0	33	15	0	1326	0	5
hCoV-19/USA/WI-MHDL-2022010065/2021|EPI_ISL_8477765|2021-12-28	21K (Omicron)	BA.1.15	14.44	good	43	36	0	0	34	15	0	1326	0	5
hCoV-19/USA/WI-MHDL-2022020367/2022|EPI_ISL_9812166|2022-01-31	21K (Omicron)	BA.1.1	0.906022	good	58	39	0	0	47	16	0	557	0	5
hCoV-19/USA/WI-MHDL-2022010066/2021|EPI_ISL_8477766|2021-12-28	21K (Omicron)	BA.1.15	25.8591	good	42	36	0	0	33	15	0	1673	0	5
hCoV-19/USA/WI-MHDL-2022010021/2021|EPI_ISL_8388867|2021-12-17	21K (Omicron)	BA.1.1.18	14.44	good	41	36	0	0	32	15	0	1326	0	5
hCoV-19/USA/WI-MHDL-2022010579/2022|EPI_ISL_9196468|2022-01-04	21K (Omicron)	BA.1.20	2.80252	good	53	36	0	0	43	15	0	752	0	5
hCoV-19/USA/WI-MHDL-2022010073/2021|EPI_ISL_8477773|2021-12-27	21J (Delta)	AY.3	3.78086	good	37	13	0	0	28	4	0	825	0	1
hCoV-19/USA/WI-MHDL-2022010074/2021|EPI_ISL_8477774|2021-12-28	21K (Omicron)	BA.1.17	22.2994	good	40	36	0	0	32	15	0	1575	0	5
hCoV-19/USA/WI-MHDL-2022010075/2021|EPI_ISL_8477775|2021-12-28	21K (Omicron)	BA.1.15	14.4964	good	43	36	0	0	34	15	0	1328	0	5
hCoV-19/USA/WI-MHDL-2022010077/2021|EPI_ISL_8477776|2021-12-17	21K (Omicron)	BA.1	14.44	good	39	36	0	0	30	15	0	1326	0	5
hCoV-19/USA/WI-MHDL-2022020586/2022|EPI_ISL_10073377|2022-02-03	21K (Omicron)	BA.1	2.79014	good	51	36	0	0	42	15	0	751	0	5
hCoV-19/USA/WI-MHDL-2022020736/2022|EPI_ISL_10219677|2022-02-08	21K (Omicron)	BA.1.17	2.80252	good	51	36	0	0	43	15	0	752	0	5
hCoV-19/USA/WI-MHDL-2022010079/2021|EPI_ISL_8477778|2021-12-20	21K (Omicron)	BA.1.20	8.28161	good	42	36	0	0	33	15	0	1077	0	5
hCoV-19/USA/WI-MHDL-2022020709/2022|EPI_ISL_10219678|2022-02-07	21K (Omicron)	BA.1.15	8.23903	good	45	36	0	0	35	15	0	1075	0	5
hCoV-19/USA/WI-MHDL-2022010081/2021|EPI_ISL_8477779|2021-12-21	21K (Omicron)	BA.1.1	14.44	good	43	36	0	0	32	15	0	1326	0	5
hCoV-19/USA/WI-MHDL-2022020588/2022|EPI_ISL_10073379|2022-02-04	21K (Omicron)	BA.1.20	8.21778	good	45	36	0	0	34	15	0	1074	0	5
hCoV-19/USA/WI-MHDL-2022020712/2022|EPI_ISL_10219680|2022-02-07	21K (Omicron)	BA.1.1	8.21778	good	45	36	0	0	35	15	0	1074	0	6
hCoV-19/USA/WI-MHDL-2022020716/2022|EPI_ISL_10219681|2022-02-07	21K (Omicron)	BA.1.15	8.21778	good	43	36	0	0	34	15	0	1074	0	5
hCoV-19/USA/WI-MHDL-2022010523/2021|EPI_ISL_9090382|2021-12-28	21K (Omicron)	BA.1.1.14	15.0947	good	43	36	0	0	32	15	0	1349	0	6
hCoV-19/USA/WI-MHDL-2022030537/2022|EPI_ISL_11301554|2022-02-23	21K (Omicron)	BA.1.1	0.173611	good	59	39	9	0	48	16	1	1	0	6
hCoV-19/USA/WI-MHDL-2022030545/2022|EPI_ISL_11301561|2022-02-23	21K (Omicron)	BA.1.1	0	good	59	39	9	0	48	16	1	0	0	5
hCoV-19/USA/WI-MHDL-2022030551/2022|EPI_ISL_11301567|2022-03-01	21K (Omicron)	BA.1	0	good	59	39	9	0	47	16	1	0	0	5
hCoV-19/USA/WI-MHDL-2022030060/2022|EPI_ISL_10645459|2022-02-24	21K (Omicron)	BA.1.1	9.78028	good	46	36	0	0	36	15	0	1074	0	5
hCoV-19/USA/WI-MHDL-2022030051/2022|EPI_ISL_10645451|2022-02-24	21K (Omicron)	BA.1.1	8.21778	good	45	36	0	0	33	15	0	1074	0	6
hCoV-19/USA/WI-MHDL-2022030549/2022|EPI_ISL_11301565|2022-03-04	21K (Omicron)	BA.1.1	0	good	60	39	9	0	49	16	1	0	0	5
hCoV-19/USA/WI-MHDL-2022030532/2022|EPI_ISL_11301549|2022-02-23	21K (Omicron)	BA.1.1	0	good	57	39	9	0	47	16	1	0	0	5
hCoV-19/USA/WI-MHDL-2022030539/2022|EPI_ISL_11301556|2022-02-23	21K (Omicron)	BA.1	0	good	58	39	9	0	48	16	1	205	0	5
hCoV-19/USA/WI-MHDL-2022030546/2022|EPI_ISL_11301562|2022-02-23	21K (Omicron)	BA.1.1.16	6.3803	good	55	33	0	0	47	14	0	982	0	5
hCoV-19/USA/WI-MHDL-2022030536/2022|EPI_ISL_11301553|2022-02-23	21K (Omicron)	BA.1.1.16	6.25	good	57	39	0	0	47	16	0	975	0	5
hCoV-19/USA/WI-MHDL-2022030531/2022|EPI_ISL_11301548|2022-02-23	21K (Omicron)	BA.1.1	1.5625	good	61	39	9	0	49	16	1	1	0	5
hCoV-19/USA/WI-MHDL-2022030547/2022|EPI_ISL_11301563|2022-02-24	21L (Omicron)	BA.2	4.71051	good	68	53	0	0	50	12	0	886	0	5
hCoV-19/USA/WI-MHDL-2022020740/2022|EPI_ISL_10550553|2022-02-18	21K (Omicron)	BA.1.1	8.51775	good	45	36	0	0	34	15	0	1088	0	5
hCoV-19/USA/WI-MHDL-2022020742/2022|EPI_ISL_10550555|2022-02-18	21K (Omicron)	BA.1	8.23903	good	43	36	0	0	33	15	0	1075	0	5
hCoV-19/USA/WI-MHDL-2022030179/2022|EPI_ISL_10820554|2022-02-21	21K (Omicron)	BA.1.1	8.91222	good	48	36	0	0	36	15	0	1074	0	5
hCoV-19/USA/WI-MHDL-2022030004/2022|EPI_ISL_10606450|2022-02-16	21K (Omicron)	BA.1.1.18	8.21778	good	43	45	0	0	33	18	0	1074	0	5
hCoV-19/USA/WI-MHDL-2022030029/2022|EPI_ISL_10606471|2022-02-18	21K (Omicron)	BA.1.15	0.420096	good	55	39	9	0	47	16	1	475	0	5
hCoV-19/USA/WI-MHDL-2022030025/2022|EPI_ISL_10606467|2022-02-18	21K (Omicron)	BA.1.1	8.91222	good	48	36	0	0	37	15	0	1074	0	5
hCoV-19/USA/WI-MHDL-2022030016/2022|EPI_ISL_10606458|2022-02-14	21K (Omicron)	BA.1.1	8.28161	good	45	36	0	0	34	15	0	1077	0	5
hCoV-19/USA/WI-MHDL-2022030001/2022|EPI_ISL_10606448|2022-02-16	21K (Omicron)	BA.1.1.18	8.21778	good	43	45	0	0	33	18	0	1074	0	5
hCoV-19/USA/WI-MHDL-2022030050/2022|EPI_ISL_10645450|2022-02-23	21K (Omicron)	BA.1.1.18	8.21778	good	44	36	0	0	35	15	0	1074	0	5
hCoV-19/USA/WI-MHDL-2022030034/2022|EPI_ISL_10645436|2022-02-23	21K (Omicron)	BA.1.1	8.21778	good	44	36	0	0	33	15	0	1074	0	5
hCoV-19/USA/WI-MHDL-2022030056/2022|EPI_ISL_10645455|2022-02-24	21K (Omicron)	BA.1.1.18	8.21778	good	44	36	0	0	33	15	0	1074	0	5
hCoV-19/USA/WI-MHDL-2022030017/2022|EPI_ISL_10606459|2022-02-14	21K (Omicron)	BA.1.1	8.21778	good	45	36	0	0	34	15	0	1074	0	5
hCoV-19/USA/WI-MHDL-2022030175/2022|EPI_ISL_10820550|2022-02-25	21K (Omicron)	BA.1.1	8.21778	good	44	36	0	0	32	15	0	1074	0	5
hCoV-19/USA/WI-MHDL-2022030172/2022|EPI_ISL_10820548|2022-02-23	21K (Omicron)	BA.1.1	8.21778	good	46	36	0	0	34	15	0	1074	0	5
hCoV-19/USA/WI-MHDL-2022030180/2022|EPI_ISL_10820555|2022-02-21	21K (Omicron)	BA.1.1	8.21778	good	44	36	0	0	33	15	0	1074	0	5
hCoV-19/USA/WI-MHDL-2022030173/2022|EPI_ISL_10820549|2022-02-23	21K (Omicron)	BA.1.1	12.5331	good	48	36	0	0	33	15	0	1229	0	5
hCoV-19/USA/WI-MHDL-2022030048/2022|EPI_ISL_10645448|2022-02-23	21K (Omicron)	BA.1.1	8.39139	good	47	36	0	0	35	15	0	1074	0	6
hCoV-19/USA/WI-MHDL-2022020763/2022|EPI_ISL_10550575|2022-02-19	21K (Omicron)	BA.1.1	8.21778	good	45	36	0	0	34	15	0	1074	0	5
hCoV-19/USA/WI-MHDL-2022030216/2022|EPI_ISL_11172901|2022-03-11	21K (Omicron)	BA.1.1	0	good	60	33	0	0	49	14	0	10	0	5
hCoV-19/USA/WI-MHDL-2022020767/2022|EPI_ISL_10550577|2022-02-19	21K (Omicron)	BA.1.1.18	15.3838	good	44	45	0	0	35	18	0	1359	0	5
hCoV-19/USA/WI-MHDL-2022030011/2022|EPI_ISL_10606454|2022-02-17	21K (Omicron)	BA.1.1	66.9973	mediocre	42	36	0	0	32	15	0	2510	0	5
hCoV-19/USA/WI-MHDL-2022030055/2022|EPI_ISL_10645454|2022-02-23	21K (Omicron)	BA.1.1	8.2603	good	43	36	0	0	33	15	0	1076	0	5
hCoV-19/USA/WI-MHDL-2022030232/2022|EPI_ISL_11172915|2022-03-11	21K (Omicron)	BA.1.1	0	good	56	21	0	0	43	10	0	32	0	5
hCoV-19/USA/WI-MHDL-2022030575/2022|EPI_ISL_11360126|2022-03-03	21K (Omicron)	BA.1.1	0	good	60	39	0	0	49	16	0	2	0	6
hCoV-19/USA/WI-MHDL-2022030045/2022|EPI_ISL_10645445|2022-02-23	21K (Omicron)	BA.1.1	8.39139	good	47	36	0	0	34	15	0	1074	0	6
hCoV-19/USA/WI-MHDL-2022030170/2022|EPI_ISL_10820546|2022-02-22	21K (Omicron)	BA.1.1	8.21778	good	42	36	0	0	32	15	0	1074	0	5
hCoV-19/USA/WI-MHDL-2022030043/2022|EPI_ISL_10645443|2022-02-23	21K (Omicron)	BA.1.1.14	8.21778	good	46	36	0	0	34	15	0	1074	0	6
hCoV-19/USA/WI-MHDL-2022030012/2022|EPI_ISL_10606455|2022-02-17	21K (Omicron)	BA.1.1	8.2603	good	44	36	0	0	33	15	0	1076	0	5
hCoV-19/USA/WI-MHDL-2022030601/2022|EPI_ISL_11385217|2022-03-07	21K (Omicron)	BA.1.20	0	good	60	39	9	0	49	16	1	1	0	7
hCoV-19/USA/WI-MHDL-2022030548/2022|EPI_ISL_11301564|2022-02-25	21K (Omicron)	BA.1.1	0	good	56	24	0	0	45	11	0	20	0	5
hCoV-19/USA/WI-MHDL-2022030530/2022|EPI_ISL_11301547|2022-02-23	21K (Omicron)	BA.1.1	0	good	59	30	0	0	48	13	0	13	0	5
hCoV-19/USA/WI-MHDL-2022030542/2022|EPI_ISL_11301558|2022-02-23	21K (Omicron)	BA.1.1	0	good	57	39	9	0	47	16	1	0	0	5
hCoV-19/USA/WI-MHDL-2022030057/2022|EPI_ISL_10645456|2022-02-22	21K (Omicron)	BA.1.1	3.97043	good	50	36	0	0	40	15	0	838	0	5
hCoV-19/USA/WI-MHDL-2022030181/2022|EPI_ISL_10820556|2022-02-21	21K (Omicron)	BA.1.1	8.21778	good	46	36	0	0	33	15	0	1074	0	5
hCoV-19/USA/WI-MHDL-2022020751/2022|EPI_ISL_10550563|2022-02-18	21K (Omicron)	BA.1.1	8.43391	good	47	36	0	0	34	15	0	1076	0	5
hCoV-19/USA/WI-MHDL-2022020752/2022|EPI_ISL_10550564|2022-02-18	21K (Omicron)	BA.1	80.9333	mediocre	40	36	0	0	32	15	0	2729	0	5
hCoV-19/USA/WI-MHDL-2022020757/2022|EPI_ISL_10550569|2022-02-18	21K (Omicron)	BA.1.20	16.1187	good	40	36	0	0	30	15	0	1384	0	6
hCoV-19/USA/WI-MHDL-2022030027/2022|EPI_ISL_10606469|2022-02-18	21K (Omicron)	BA.1.20	8.21778	good	42	36	0	0	32	15	0	1074	0	5
hCoV-19/USA/WI-MHDL-2022030044/2022|EPI_ISL_10645444|2022-02-23	21K (Omicron)	BA.1.1	8.21778	good	42	36	0	0	32	15	0	1074	0	5
hCoV-19/USA/WI-MHDL-2022030602/2022|EPI_ISL_11385218|2022-03-07	21K (Omicron)	BA.1.20	0	good	60	39	9	0	49	16	1	0	0	7
hCoV-19/USA/WI-MHDL-2022030014/2022|EPI_ISL_10606457|2022-02-17	21K (Omicron)	BA.1.17	8.21778	good	41	36	0	0	33	15	0	1074	0	5
hCoV-19/USA/WI-MHDL-2022030058/2022|EPI_ISL_10645457|2022-02-23	21K (Omicron)	BA.1.1.18	2.9279	good	54	36	0	0	43	15	0	762	0	5
hCoV-19/USA/WI-MHDL-2022030182/2022|EPI_ISL_10820557|2022-02-21	21K (Omicron)	BA.1.15	8.21778	good	45	36	0	0	36	15	0	1074	0	5
hCoV-19/USA/WI-MHDL-2022030177/2022|EPI_ISL_10820552|2022-02-21	21K (Omicron)	BA.1.1	8.91222	good	48	36	0	0	36	15	0	1074	0	5
hCoV-19/USA/WI-MHDL-2022030541/2022|EPI_ISL_11301557|2022-02-23	21K (Omicron)	BA.1.1	0	good	59	39	9	0	48	16	1	0	0	5
hCoV-19/USA/WI-MHDL-2022030579/2022|EPI_ISL_11360130|2022-03-01	21K (Omicron)	BA.1.1	17.3611	good	57	39	0	0	46	16	0	1	0	5
hCoV-19/USA/WI-MHDL-2022020746/2022|EPI_ISL_10550558|2022-02-18	21K (Omicron)	BA.1.1	8.21778	good	44	36	0	0	32	15	0	1074	0	5
hCoV-19/USA/WI-MHDL-2022030049/2022|EPI_ISL_10645449|2022-02-23	21K (Omicron)	BA.1.1	8.23903	good	44	39	0	0	34	16	0	1075	0	5
hCoV-19/USA/WI-MHDL-2022030039/2022|EPI_ISL_10645439|2022-02-23	21K (Omicron)	BA.1.1	8.21778	good	44	39	0	0	34	16	0	1074	0	5
hCoV-19/USA/WI-MHDL-2022030559/2022|EPI_ISL_11360113|2022-03-01	21K (Omicron)	BA.1.1	29.3403	good	60	39	0	0	48	16	0	1	0	5
hCoV-19/USA/WI-MHDL-2022020753/2022|EPI_ISL_10550565|2022-02-18	21K (Omicron)	BA.1.20	8.21778	good	43	36	0	0	34	15	0	1074	0	5
hCoV-19/USA/WI-MHDL-2022020741/2022|EPI_ISL_10550554|2022-02-18	21K (Omicron)	BA.1.1	17.2382	good	46	36	0	0	33	15	0	1369	0	5
hCoV-19/USA/WI-MHDL-2022020747/2022|EPI_ISL_10550559|2022-02-18	21K (Omicron)	BA.1.1	8.23903	good	43	36	0	0	32	15	0	1075	0	5
hCoV-19/USA/WI-MHDL-2022020754/2022|EPI_ISL_10550566|2022-02-18	21K (Omicron)	BA.1.20	8.21778	good	42	36	0	0	32	15	0	1074	0	6
hCoV-19/USA/WI-MHDL-2022020734/2022|EPI_ISL_10219696|2022-02-08	21K (Omicron)	BA.1.20	15.5294	good	41	36	0	0	32	15	0	1364	0	5
hCoV-19/USA/WI-MHDL-2022020748/2022|EPI_ISL_10550560|2022-02-18	21K (Omicron)	BA.1.1.18	3.00444	good	56	36	0	0	44	15	0	768	0	5
hCoV-19/USA/WI-MHDL-2022030594/2022|EPI_ISL_11385211|2022-03-07	21K (Omicron)	BA.1.1	0.694444	good	59	30	0	0	46	13	0	13	0	5
hCoV-19/USA/WI-MHDL-2022030555/2022|EPI_ISL_11360109|2022-03-03	21K (Omicron)	BA.1.1	11.1111	good	57	39	9	0	48	16	1	1	0	5
hCoV-19/USA/WI-MHDL-2022030574/2022|EPI_ISL_11360125|2022-03-02	21K (Omicron)	BA.1.15.2	0.173611	good	63	48	0	0	52	19	0	48	0	5
hCoV-19/USA/WI-MHDL-2022030553/2022|EPI_ISL_11301569|2022-03-02	21K (Omicron)	BA.1.1	0.173611	good	62	39	9	0	50	16	1	0	0	5
hCoV-19/USA/WI-MHDL-2022030215/2022|EPI_ISL_11172900|2022-03-10	21L (Omicron)	BA.2.3	4.7266	good	68	27	0	0	52	12	0	887	0	5
hCoV-19/USA/WI-MHDL-2022030018/2022|EPI_ISL_10606460|2022-02-14	21K (Omicron)	BA.1	8.21778	good	42	36	0	0	31	15	0	1074	0	5
hCoV-19/USA/WI-MHDL-2022030022/2022|EPI_ISL_10606464|2022-02-16	21K (Omicron)	BA.1.17	8.21778	good	45	45	0	0	36	18	0	1074	0	5
hCoV-19/USA/WI-MHDL-2022020749/2022|EPI_ISL_10550561|2022-02-18	21K (Omicron)	BA.1.1	8.21778	good	42	45	0	0	34	18	0	1074	0	3
hCoV-19/USA/WI-MHDL-2022030185/2022|EPI_ISL_11160100|2022-02-25	21K (Omicron)	BA.1.1	0	good	60	39	9	0	49	16	1	0	0	5
hCoV-19/USA/WI-MHDL-2022030603/2022|EPI_ISL_11385232|2022-03-07	21L (Omicron)	BA.2	5.15458	good	69	27	0	0	52	12	0	913	0	5
hCoV-19/USA/WI-MHDL-2022030569/2022|EPI_ISL_11360121|2022-02-28	21K (Omicron)	BA.1.1.18	17.3611	good	58	39	0	0	50	16	0	1	0	5
hCoV-19/USA/WI-MHDL-2022030204/2022|EPI_ISL_11160116|2022-02-24	21K (Omicron)	BA.1.1	0	good	59	39	9	0	48	16	1	1	0	5
hCoV-19/USA/WI-MHDL-2022030233/2022|EPI_ISL_11172916|2022-03-10	21L (Omicron)	BA.2	5.17141	good	71	27	0	0	53	12	0	914	0	6
hCoV-19/USA/WI-MHDL-2022030599/2022|EPI_ISL_11385216|2022-03-07	21K (Omicron)	BA.1.20	0	good	61	39	9	0	49	16	1	0	0	5
hCoV-19/USA/WI-MHDL-2022030564/2022|EPI_ISL_11360116|2022-03-02	21K (Omicron)	BA.1.1	17.3611	good	57	39	0	0	48	16	0	1	0	5
hCoV-19/USA/WI-MHDL-2022030234/2022|EPI_ISL_11172917|2022-03-11	21L (Omicron)	BA.2	4.74272	good	65	27	0	0	49	12	0	888	0	5
hCoV-19/USA/WI-MHDL-2022030205/2022|EPI_ISL_11160117|2022-02-24	21K (Omicron)	BA.1.1	0	good	58	39	9	0	47	16	1	0	0	5
hCoV-19/USA/WI-MHDL-2022030207/2022|EPI_ISL_11160118|2022-02-24	21K (Omicron)	BA.1.20	0	good	59	39	9	0	47	16	1	0	0	5
hCoV-19/USA/WI-MHDL-2022030566/2022|EPI_ISL_11360118|2022-03-10	21L (Omicron)	BA.2	5.17141	good	67	27	0	0	51	12	0	914	0	5
hCoV-19/USA/WI-MHDL-2022030235/2022|EPI_ISL_11172918|2022-03-11	21K (Omicron)	BA.1.1	0	good	60	24	0	0	49	11	0	20	0	5
hCoV-19/USA/WI-MHDL-2022030186/2022|EPI_ISL_11160101|2022-02-25	21K (Omicron)	BA.1.1	0	good	58	39	9	0	47	16	1	0	0	5
hCoV-19/USA/WI-MHDL-2022030187/2022|EPI_ISL_11160102|2022-02-25	21K (Omicron)	BA.1.1.18	6.21302	good	56	39	9	0	49	16	1	973	0	5
hCoV-19/USA/WI-MHDL-2022030217/2022|EPI_ISL_11172902|2022-03-11	21K (Omicron)	BA.1.1	0	good	59	39	9	0	48	16	1	0	0	5
hCoV-19/USA/WI-MHDL-2022030188/2022|EPI_ISL_11160103|2022-02-25	21K (Omicron)	BA.1.1	0	good	59	39	0	0	49	16	0	1	0	5
hCoV-19/USA/WI-MHDL-2022030005/2022|EPI_ISL_10615503|2022-02-16	21K (Omicron)	BA.1.1.18	13.336	good	45	62	0	1	34	24	0	1286	0	5
hCoV-19/USA/WI-MHDL-2022030006/2022|EPI_ISL_10615504|2022-02-17	21K (Omicron)	BA.1.1	8.21778	good	45	37	0	1	35	16	0	1074	0	5
hCoV-19/USA/WI-MHDL-2022030189/2022|EPI_ISL_11160104|2022-02-25	21K (Omicron)	BA.1.1.18	0	good	58	39	9	0	49	16	1	0	0	5
hCoV-19/USA/WI-MHDL-2022030219/2022|EPI_ISL_11172904|2022-03-10	21L (Omicron)	BA.2	5.34502	good	71	27	0	0	54	12	0	914	0	5
hCoV-19/USA/WI-MHDL-2022030190/2022|EPI_ISL_11160105|2022-02-25	21K (Omicron)	BA.1	0	good	57	39	9	0	46	16	1	0	0	5
hCoV-19/USA/WI-MHDL-2022030221/2022|EPI_ISL_11172905|2022-03-11	21L (Omicron)	BA.2	4.7266	good	67	27	0	0	52	12	0	887	0	5
hCoV-19/USA/WI-MHDL-2022030191/2022|EPI_ISL_11160106|2022-02-25	21K (Omicron)	BA.1.1	0	good	60	39	9	0	49	16	1	0	0	5
hCoV-19/USA/WI-MHDL-2022030222/2022|EPI_ISL_11172906|2022-03-12	21L (Omicron)	BA.2	5.17141	good	68	27	0	0	52	12	0	914	0	5
hCoV-19/USA/WI-MHDL-2022030192/2022|EPI_ISL_11160107|2022-02-25	21K (Omicron)	BA.1.1	0	good	59	42	9	0	49	17	1	34	0	5
hCoV-19/USA/WI-MHDL-2022030223/2022|EPI_ISL_11172907|2022-03-10	21K (Omicron)	BA.1.1	0	good	60	39	9	0	50	16	1	8	0	5
hCoV-19/USA/WI-MHDL-2022030193/2022|EPI_ISL_11160108|2022-02-25	21K (Omicron)	BA.1.1	0	good	57	39	9	0	47	16	1	0	0	5
hCoV-19/USA/WI-MHDL-2022030224/2022|EPI_ISL_11172908|2022-03-11	21K (Omicron)	BA.1	0	good	57	39	9	0	46	16	1	0	0	5
hCoV-19/USA/WI-MHDL-2022030194/2022|EPI_ISL_11160109|2022-02-25	21K (Omicron)	BA.1.1.18	0	good	58	39	9	0	49	16	1	0	0	5
hCoV-19/USA/WI-MHDL-2022030225/2022|EPI_ISL_11172909|2022-03-11	21K (Omicron)	BA.1.20	0	good	60	39	9	0	49	16	1	0	0	7
hCoV-19/USA/WI-MHDL-2022030556/2022|EPI_ISL_11360110|2022-03-03	21K (Omicron)	BA.1.1	6.25	good	56	39	0	0	47	16	0	2	0	5
hCoV-19/USA/WI-MHDL-2022030226/2022|EPI_ISL_11172910|2022-03-12	21K (Omicron)	BA.1.1.18	0	good	57	39	9	0	48	16	1	1	0	5
hCoV-19/USA/WI-MHDL-2022030195/2022|EPI_ISL_11160110|2022-02-25	21L (Omicron)	BA.2	5.15458	good	67	27	0	0	50	12	0	913	0	5
hCoV-19/USA/WI-MHDL-2022030557/2022|EPI_ISL_11360111|2022-02-28	21K (Omicron)	BA.1.1	21.0069	good	58	39	0	0	47	16	0	1	0	5
hCoV-19/USA/WI-MHDL-2022030198/2022|EPI_ISL_11160111|2022-02-26	21K (Omicron)	BA.1.1	5.37553	good	60	45	9	0	48	18	1	926	0	5
hCoV-19/USA/WI-MHDL-2022030227/2022|EPI_ISL_11172911|2022-03-10	21K (Omicron)	BA.1.1.16	6.66405	good	56	21	0	0	44	10	0	997	0	5
hCoV-19/USA/WI-MHDL-2022030200/2022|EPI_ISL_11160112|2022-02-26	21K (Omicron)	BA.1.1	0.694444	good	63	39	9	0	50	16	1	0	0	5
hCoV-19/USA/WI-MHDL-2022030589/2022|EPI_ISL_11385212|2022-03-06	21K (Omicron)	BA.1.1	0.173611	good	62	39	9	0	50	16	1	0	0	5
hCoV-19/USA/WI-MHDL-2022030228/2022|EPI_ISL_11172912|2022-03-11	21L (Omicron)	BA.2	5.17141	good	69	27	0	0	52	12	0	914	0	5
hCoV-19/USA/WI-MHDL-2022030558/2022|EPI_ISL_11360112|2022-02-28	21K (Omicron)	BA.1.1	21.0069	good	58	39	9	0	48	16	1	0	0	5
hCoV-19/USA/WI-MHDL-2022030201/2022|EPI_ISL_11160113|2022-02-26	21K (Omicron)	BA.1.1	0	good	57	45	9	0	47	18	1	0	0	5
hCoV-19/USA/WI-MHDL-2022030593/2022|EPI_ISL_11385213|2022-03-07	21K (Omicron)	BA.1.1	0	good	59	39	9	0	48	16	1	0	0	5
hCoV-19/USA/WI-MHDL-2022030229/2022|EPI_ISL_11172913|2022-03-11	21K (Omicron)	BA.1.1	0	good	61	39	9	0	48	16	1	0	0	5
hCoV-19/USA/WI-MHDL-2022030202/2022|EPI_ISL_11160114|2022-02-24	21K (Omicron)	BA.1.1.16	34.679	mediocre	54	21	0	0	44	10	0	1890	0	5
hCoV-19/USA/WI-MHDL-2022030231/2022|EPI_ISL_11172914|2022-03-11	21K (Omicron)	BA.1.1	0	good	60	39	9	0	49	16	1	0	0	5
hCoV-19/USA/WI-MHDL-2022030561/2022|EPI_ISL_11360114|2022-03-02	21K (Omicron)	BA.1	29.3403	good	57	45	9	0	48	18	1	2	0	5
hCoV-19/USA/WI-MHDL-2022030597/2022|EPI_ISL_11385215|2022-03-07	21K (Omicron)	BA.1.1	0	good	57	39	9	0	47	16	1	0	0	5
hCoV-19/USA/WI-MHDL-2022030236/2022|EPI_ISL_11172919|2022-03-10	21K (Omicron)	BA.1.1	0.694444	good	63	33	0	0	50	14	0	8	0	5
hCoV-19/USA/WI-MHDL-2022030208/2022|EPI_ISL_11160119|2022-02-24	21K (Omicron)	BA.1.15	0	good	59	39	9	0	50	16	1	0	0	5
hCoV-19/USA/WI-MHDL-2022030605/2022|EPI_ISL_11385219|2022-03-07	21K (Omicron)	BA.1.1	0	good	60	39	9	0	50	16	1	0	0	5
hCoV-19/USA/WI-MHDL-2022030567/2022|EPI_ISL_11360119|2022-03-03	21L (Omicron)	BA.2	5.17141	good	69	27	0	0	52	12	0	914	0	5
hCoV-19/USA/WI-MHDL-2022030209/2022|EPI_ISL_11160120|2022-02-24	21K (Omicron)	BA.1.1	0	good	57	39	9	0	47	16	1	0	0	5
hCoV-19/USA/WI-MHDL-2022030237/2022|EPI_ISL_11172920|2022-03-11	21K (Omicron)	BA.1.1	0	good	60	39	9	0	49	16	1	0	0	5
hCoV-19/USA/WI-MHDL-2022030568/2022|EPI_ISL_11360120|2022-02-28	21K (Omicron)	BA.1.1	21.0069	good	58	39	9	0	47	16	1	1	0	5
hCoV-19/USA/WI-MHDL-2022030606/2022|EPI_ISL_11385220|2022-03-07	21K (Omicron)	BA.1.1.14	0	good	60	39	9	0	49	16	1	0	0	6
hCoV-19/USA/WI-MHDL-2022030210/2022|EPI_ISL_11160121|2022-02-24	21K (Omicron)	BA.1.20	0	good	57	39	9	0	48	16	1	1	0	5
hCoV-19/USA/WI-MHDL-2022030238/2022|EPI_ISL_11172921|2022-03-11	21K (Omicron)	BA.1.1	0	good	61	39	0	0	51	16	0	1	0	5
hCoV-19/USA/WI-MHDL-2022030607/2022|EPI_ISL_11385221|2022-03-07	21K (Omicron)	BA.1.1	4.34028	good	63	39	9	0	50	16	1	0	0	5
hCoV-19/USA/WI-MHDL-2022030211/2022|EPI_ISL_11160122|2022-02-24	21K (Omicron)	BA.1.1.18	0	good	59	39	9	0	49	16	1	0	0	5
hCoV-19/USA/WI-MHDL-2022030240/2022|EPI_ISL_11172922|2022-03-14	21L (Omicron)	BA.2	84.2996	mediocre	62	21	0	0	50	7	0	2779	0	4
hCoV-19/USA/WI-MHDL-2022030610/2022|EPI_ISL_11385222|2022-03-07	21K (Omicron)	BA.1.1	0	good	58	39	9	0	48	16	1	0	0	5
hCoV-19/USA/WI-MHDL-2022030570/2022|EPI_ISL_11360122|2022-03-01	21K (Omicron)	BA.1.1	29.3403	good	58	54	0	0	47	21	0	1	0	5
hCoV-19/USA/WI-MHDL-2022030212/2022|EPI_ISL_11160123|2022-02-16	21K (Omicron)	BA.1.1	0	good	60	39	9	0	48	16	1	0	0	5
hCoV-19/USA/WI-MHDL-2022030241/2022|EPI_ISL_11172923|2022-03-05	21K (Omicron)	BA.1.1	0.694444	good	63	39	9	0	51	16	1	0	0	5
hCoV-19/USA/WI-MHDL-2022030613/2022|EPI_ISL_11385223|2022-03-07	21K (Omicron)	BA.1	0	good	57	39	9	0	48	16	1	0	0	5
hCoV-19/USA/WI-MHDL-2022030571/2022|EPI_ISL_11360123|2022-03-01	21K (Omicron)	BA.1.1.18	8.50694	good	58	39	0	0	48	16	0	2	0	5
hCoV-19/USA/WI-MHDL-2022030213/2022|EPI_ISL_11160124|2022-03-02	21K (Omicron)	BA.1.1	0	good	60	39	9	0	49	16	1	0	0	5
hCoV-19/USA/WI-MHDL-2022030242/2022|EPI_ISL_11172924|2022-03-05	21K (Omicron)	BA.1.1	0.694444	good	63	39	9	0	51	16	1	0	0	5
hCoV-19/USA/WI-MHDL-2022030614/2022|EPI_ISL_11385224|2022-03-07	21K (Omicron)	BA.1.1	50.1736	mediocre	66	39	9	0	50	16	1	0	0	5
hCoV-19/USA/WI-MHDL-2022030573/2022|EPI_ISL_11360124|2022-03-02	21K (Omicron)	BA.1.15	27.5757	good	60	39	9	0	48	16	1	992	0	8
hCoV-19/USA/WI-MHDL-2022030214/2022|EPI_ISL_11160125|2022-03-02	21K (Omicron)	BA.1.1	0	good	60	39	9	0	49	16	1	0	0	5
hCoV-19/USA/WI-MHDL-2022030243/2022|EPI_ISL_11172925|2022-03-05	21K (Omicron)	BA.1.1	0	good	59	39	9	0	48	16	1	0	0	5
hCoV-19/USA/WI-MHDL-2022030600/2022|EPI_ISL_11385225|2022-03-07	21K (Omicron)	BA.1.1.16	41.4831	mediocre	56	21	0	0	44	10	0	2039	0	5
hCoV-19/USA/WI-MHDL-2022030307/2022|EPI_ISL_11172926|2022-03-06	21K (Omicron)	BA.1.1	0	good	60	39	9	0	49	16	1	0	0	5
hCoV-19/USA/WI-MHDL-2022030612/2022|EPI_ISL_11385226|2022-03-07	21K (Omicron)	BA.1.1.14	0.214335	good	59	39	0	0	49	16	0	425	0	6
hCoV-19/USA/WI-MHDL-2022030576/2022|EPI_ISL_11360127|2022-03-03	21K (Omicron)	BA.1.1	17.3611	good	57	39	9	0	46	16	1	0	0	5
hCoV-19/USA/WI-MHDL-2022030587/2022|EPI_ISL_11385227|2022-03-03	21L (Omicron)	BA.2.3	4.71051	good	70	27	0	0	53	12	0	886	0	5
hCoV-19/USA/WI-MHDL-2022030577/2022|EPI_ISL_11360128|2022-02-28	21K (Omicron)	BA.1.1	14.0625	good	56	39	0	0	46	16	0	1	0	5
hCoV-19/USA/WI-MHDL-2022030591/2022|EPI_ISL_11385228|2022-03-05	21L (Omicron)	BA.2.3	4.71051	good	69	27	0	0	52	12	0	886	0	5
hCoV-19/USA/WI-MHDL-2022030578/2022|EPI_ISL_11360129|2022-02-28	21L (Omicron)	BA.2	5.17141	good	68	27	0	0	52	12	0	914	0	5
hCoV-19/USA/WI-MHDL-2022030611/2022|EPI_ISL_11385229|2022-03-07	21L (Omicron)	BA.2.3	4.71051	good	70	27	0	0	53	12	0	886	0	5
hCoV-19/USA/WI-MHDL-2022030588/2022|EPI_ISL_11385230|2022-03-04	21L (Omicron)	BA.2.3	4.7266	good	70	27	0	0	53	12	0	887	0	5
hCoV-19/USA/WI-MHDL-2022030590/2022|EPI_ISL_11385231|2022-03-06	21L (Omicron)	BA.2.9	5.15458	good	73	27	0	0	51	12	0	913	0	5
hCoV-19/USA/WI-MHDL-2022030580/2022|EPI_ISL_11360131|2022-03-01	21K (Omicron)	BA.1.1	8.50694	good	57	39	0	0	46	16	0	1	0	5
hCoV-19/USA/WI-MHDL-2022030583/2022|EPI_ISL_11360132|2022-03-02	21K (Omicron)	BA.1.1	11.1111	good	55	39	9	0	46	16	1	0	0	5
hCoV-19/USA/WI-MHDL-2022030584/2022|EPI_ISL_11360133|2022-03-03	21K (Omicron)	BA.1.1	14.0625	good	56	39	0	0	46	16	0	1	0	5
hCoV-19/USA/WI-MHDL-2022030608/2022|EPI_ISL_11385233|2022-03-07	21L (Omicron)	BA.2.3	5.15458	good	71	27	0	0	54	12	0	913	0	5
hCoV-19/USA/WI-MHDL-2022030031/2022|EPI_ISL_10645433|2022-02-24	21K (Omicron)	BA.1.1	18.221	good	46	36	0	0	34	15	0	1402	0	5
hCoV-19/USA/WI-MHDL-2022030609/2022|EPI_ISL_11385234|2022-03-07	21L (Omicron)	BA.2.10	5.18827	good	70	27	0	0	53	12	0	915	0	5
hCoV-19/USA/WI-MHDL-2022030032/2022|EPI_ISL_10645434|2022-02-22	21K (Omicron)	BA.1.1	8.21778	good	43	36	0	0	33	15	0	1074	0	6
hCoV-19/USA/WI-MHDL-2022030155/2022|EPI_ISL_10820534|2022-02-15	21K (Omicron)	BA.1.1.18	22.3344	good	43	36	0	0	34	15	0	1576	0	5
hCoV-19/USA/WI-MHDL-2022030033/2022|EPI_ISL_10645435|2022-02-22	21K (Omicron)	BA.1.15	8.21778	good	47	36	0	0	36	15	0	1074	0	5
hCoV-19/USA/WI-MHDL-2022030157/2022|EPI_ISL_10820535|2022-02-15	21K (Omicron)	BA.1.1	8.91222	good	48	36	0	0	36	15	0	1074	0	6
hCoV-19/USA/WI-MHDL-2022030585/2022|EPI_ISL_11385235|2022-03-06	21L (Omicron)	BA.2.3	4.7266	good	67	27	0	0	52	12	0	887	0	5
hCoV-19/USA/WI-MHDL-2022030158/2022|EPI_ISL_10820536|2022-02-16	21K (Omicron)	BA.1.20	8.23903	good	42	36	0	0	32	15	0	1075	0	5
hCoV-19/USA/WI-MHDL-2022030598/2022|EPI_ISL_11385236|2022-03-07	21K (Omicron)	BA.1.15	6.68318	good	58	39	9	0	46	16	1	998	0	4
hCoV-19/USA/WI-MHDL-2022030036/2022|EPI_ISL_10645437|2022-02-24	21K (Omicron)	BA.1.1.18	8.21778	good	45	36	0	0	36	15	0	1074	0	5
hCoV-19/USA/WI-MHDL-2022030160/2022|EPI_ISL_10820537|2022-02-16	21K (Omicron)	BA.1.1	87.6673	mediocre	43	36	0	0	31	15	0	2818	0	5
hCoV-19/USA/WI-MHDL-2022030038/2022|EPI_ISL_10645438|2022-02-23	21K (Omicron)	BA.1.1	8.21778	good	43	36	0	0	33	15	0	1074	0	5
hCoV-19/USA/WI-MHDL-2022030161/2022|EPI_ISL_10820538|2022-02-16	21K (Omicron)	BA.1.1	22.473	good	46	36	0	0	32	15	0	1575	0	5
hCoV-19/USA/WI-MHDL-2022030162/2022|EPI_ISL_10820539|2022-02-24	21K (Omicron)	BA.1.1	8.21778	good	46	36	0	0	33	15	0	1074	0	5
hCoV-19/USA/WI-MHDL-2022030040/2022|EPI_ISL_10645440|2022-02-23	21K (Omicron)	BA.1.1	8.2603	good	44	36	0	0	32	15	0	1076	0	5
hCoV-19/USA/WI-MHDL-2022030163/2022|EPI_ISL_10820540|2022-02-25	21L (Omicron)	BA.2	3.42936	good	67	42	0	0	50	17	0	800	0	5
hCoV-19/USA/WI-MHDL-2022030041/2022|EPI_ISL_10645441|2022-02-24	21K (Omicron)	BA.1.1.18	2.79014	good	55	36	0	0	46	15	0	751	0	5
hCoV-19/USA/WI-MHDL-2022030164/2022|EPI_ISL_10820541|2022-02-22	21K (Omicron)	BA.1.15	8.30294	good	47	36	0	0	34	15	0	1078	0	5
hCoV-19/USA/WI-MHDL-2022030525/2022|EPI_ISL_11301542|2022-02-15	21K (Omicron)	BA.1.1.16	6.68318	good	53	21	0	0	43	10	0	998	0	6
hCoV-19/USA/WI-MHDL-2022030165/2022|EPI_ISL_10820542|2022-02-23	21K (Omicron)	BA.1.1	8.21778	good	44	39	0	0	34	16	0	1074	0	5
hCoV-19/USA/WI-MHDL-2022030042/2022|EPI_ISL_10645442|2022-02-22	21K (Omicron)	BA.1.1	14.4678	good	52	36	0	0	35	15	0	1074	0	5
hCoV-19/USA/WI-MHDL-2022030526/2022|EPI_ISL_11301543|2022-02-15	21K (Omicron)	BA.1.1	0	good	58	39	0	0	48	16	0	1	0	5
hCoV-19/USA/WI-MHDL-2022030166/2022|EPI_ISL_10820543|2022-02-23	21L (Omicron)	BA.2.10	3.06899	good	66	53	0	0	51	12	0	773	0	5
hCoV-19/USA/WI-MHDL-2022030527/2022|EPI_ISL_11301544|2022-02-15	21K (Omicron)	BA.1.1	0	good	58	39	9	0	48	16	1	0	0	5
hCoV-19/USA/WI-MHDL-2022030167/2022|EPI_ISL_10820544|2022-02-24	21K (Omicron)	BA.1.1	9.78028	good	46	36	0	0	36	15	0	1074	0	5
hCoV-19/USA/WI-MHDL-2022030528/2022|EPI_ISL_11301545|2022-02-22	21K (Omicron)	BA.1.1	0	good	59	39	9	0	49	16	1	0	0	5
hCoV-19/USA/WI-MHDL-2022030168/2022|EPI_ISL_10820545|2022-02-24	21L (Omicron)	BA.2	8.09086	good	58	27	0	0	43	12	0	1068	0	5
hCoV-19/USA/WI-MHDL-2022030046/2022|EPI_ISL_10645446|2022-02-24	21K (Omicron)	BA.1.1	8.21778	good	44	36	0	0	32	15	0	1074	0	7
hCoV-19/USA/WI-MHDL-2022030529/2022|EPI_ISL_11301546|2022-02-23	21K (Omicron)	BA.1.1	0	good	57	33	0	0	47	14	0	9	0	5
hCoV-19/USA/WI-MHDL-2022030047/2022|EPI_ISL_10645447|2022-02-22	21K (Omicron)	BA.1.1.18	8.21778	good	44	36	0	0	34	15	0	1074	0	5
hCoV-19/USA/WI-MHDL-2022030171/2022|EPI_ISL_10820547|2022-02-23	21K (Omicron)	BA.1.1	8.21778	good	45	36	0	0	33	15	0	1074	0	5
hCoV-19/USA/WI-MHDL-2022030002/2022|EPI_ISL_10606449|2022-02-16	21K (Omicron)	BA.1.17	8.21778	good	41	36	0	0	33	15	0	1074	0	5
hCoV-19/USA/WI-MHDL-2022030533/2022|EPI_ISL_11301550|2022-02-23	21K (Omicron)	BA.1.15	0	good	59	39	9	0	49	16	1	1	0	5
hCoV-19/USA/WI-MHDL-2022030534/2022|EPI_ISL_11301551|2022-02-23	21K (Omicron)	BA.1.17.2	0	good	58	39	9	0	49	16	1	1	0	5
hCoV-19/USA/WI-MHDL-2022030176/2022|EPI_ISL_10820551|2022-02-21	21K (Omicron)	BA.1.1.18	8.21778	good	44	36	0	0	34	15	0	1074	0	5
hCoV-19/USA/WI-MHDL-2022030007/2022|EPI_ISL_10606451|2022-02-17	21K (Omicron)	BA.1.1.18	8.21778	good	44	36	0	0	34	15	0	1074	0	5
hCoV-19/USA/WI-MHDL-2022030535/2022|EPI_ISL_11301552|2022-02-23	21K (Omicron)	BA.1.20	0	good	57	60	9	0	49	16	1	1	0	5
hCoV-19/USA/WI-MHDL-2022030008/2022|EPI_ISL_10606452|2022-02-17	21K (Omicron)	BA.1.1	8.21778	good	45	36	0	0	35	15	0	1074	0	5
hCoV-19/USA/WI-MHDL-2022030052/2022|EPI_ISL_10645452|2022-02-22	21L (Omicron)	BA.2	0	good	70	53	0	0	52	12	0	280	0	5
hCoV-19/USA/WI-MHDL-2022030178/2022|EPI_ISL_10820553|2022-02-21	21K (Omicron)	BA.1.1.18	2.79014	good	54	36	0	0	44	15	0	751	0	5
hCoV-19/USA/WI-MHDL-2022030009/2022|EPI_ISL_10606453|2022-02-17	21K (Omicron)	BA.1.1	9.8228	good	49	36	0	0	36	15	0	1076	0	5
hCoV-19/USA/WI-MHDL-2022030054/2022|EPI_ISL_10645453|2022-02-23	21K (Omicron)	BA.1.1	8.21778	good	45	36	0	0	32	15	0	1074	0	6
hCoV-19/USA/WI-MHDL-2022030538/2022|EPI_ISL_11301555|2022-02-23	21K (Omicron)	BA.1.1	0	good	58	39	9	0	48	16	1	0	0	5
hCoV-19/USA/WI-MHDL-2022020743/2022|EPI_ISL_10550556|2022-02-18	21K (Omicron)	BA.1.1	8.21778	good	44	36	0	0	33	15	0	1074	0	5
hCoV-19/USA/WI-MHDL-2022030013/2022|EPI_ISL_10606456|2022-02-17	21K (Omicron)	BA.1.17	14.9798	good	42	36	0	0	33	15	0	1345	0	5
hCoV-19/USA/WI-MHDL-2022020745/2022|EPI_ISL_10550557|2022-02-18	21K (Omicron)	BA.1.15.2	8.95475	good	51	36	0	0	40	15	0	1076	0	6
hCoV-19/USA/WI-MHDL-2022030183/2022|EPI_ISL_10820558|2022-02-21	21K (Omicron)	BA.1.1	8.21778	good	42	36	0	0	32	15	0	1074	0	5
hCoV-19/USA/WI-MHDL-2022030059/2022|EPI_ISL_10645458|2022-02-23	21K (Omicron)	BA.1.1.18	8.21778	good	44	36	0	0	33	15	0	1074	0	5
hCoV-19/USA/WI-MHDL-2022030543/2022|EPI_ISL_11301559|2022-02-23	21K (Omicron)	BA.1.1	0	good	59	39	9	0	48	16	1	0	0	5
hCoV-19/USA/WI-MHDL-2022030184/2022|EPI_ISL_10820559|2022-02-21	21K (Omicron)	BA.1.1	8.91222	good	48	36	0	0	36	15	0	1074	0	5
hCoV-19/USA/WI-MHDL-2022030544/2022|EPI_ISL_11301560|2022-02-23	21K (Omicron)	BA.1.1	0	good	55	39	9	0	47	16	1	3	0	5
hCoV-19/USA/WI-MHDL-2022030218/2022|EPI_ISL_11172903|2022-03-12	21L (Omicron)	BA.2	5.17141	good	68	27	0	0	52	12	0	914	0	5
hCoV-19/USA/WI-MHDL-2022030019/2022|EPI_ISL_10606461|2022-02-14	21K (Omicron)	BA.1.1.18	2.79014	good	52	36	0	0	43	15	0	751	0	5
hCoV-19/USA/WI-MHDL-2022020750/2022|EPI_ISL_10550562|2022-02-18	21K (Omicron)	BA.1.1	8.21778	good	44	36	0	0	33	15	0	1074	0	5
hCoV-19/USA/WI-MHDL-2022030020/2022|EPI_ISL_10606462|2022-02-15	21K (Omicron)	BA.1.15	34.4178	mediocre	43	36	0	0	32	15	0	1884	0	5
hCoV-19/USA/WI-MHDL-2022030021/2022|EPI_ISL_10606463|2022-02-15	21K (Omicron)	BA.1.20	8.21778	good	44	36	0	0	33	15	0	1074	0	5
hCoV-19/USA/WI-MHDL-2022030595/2022|EPI_ISL_11385214|2022-03-07	21K (Omicron)	BA.1.20	0	good	57	39	9	0	48	16	1	0	0	5
hCoV-19/USA/WI-MHDL-2022030203/2022|EPI_ISL_11160115|2022-02-24	21K (Omicron)	BA.1.1	0	good	62	39	9	0	50	16	1	2	0	7
hCoV-19/USA/WI-MHDL-2022030562/2022|EPI_ISL_11360115|2022-03-02	21K (Omicron)	BA.1.1	25	good	59	39	0	0	49	16	0	2	0	5
hCoV-19/USA/WI-MHDL-2022030023/2022|EPI_ISL_10606465|2022-02-16	21K (Omicron)	BA.1.1	8.21778	good	45	36	0	0	33	15	0	1074	0	5
hCoV-19/USA/WI-MHDL-2022030550/2022|EPI_ISL_11301566|2022-03-09	21L (Omicron)	BA.2	4.7266	good	67	53	0	0	51	12	0	887	0	5
hCoV-19/USA/WI-MHDL-2022030024/2022|EPI_ISL_10606466|2022-02-18	21K (Omicron)	BA.1.1	2.80252	good	53	36	0	0	43	15	0	752	0	5
hCoV-19/USA/WI-MHDL-2022030565/2022|EPI_ISL_11360117|2022-03-10	21L (Omicron)	BA.2	4.79124	good	62	27	0	0	48	12	0	891	0	5
hCoV-19/USA/WI-MHDL-2022020755/2022|EPI_ISL_10550567|2022-02-18	21K (Omicron)	BA.1.1	62.1178	mediocre	43	36	0	0	32	15	0	2428	0	5
hCoV-19/USA/WI-MHDL-2022030552/2022|EPI_ISL_11301568|2022-03-01	21K (Omicron)	BA.1.1.18	6.21302	good	57	39	9	0	49	16	1	973	0	5
hCoV-19/USA/WI-MHDL-2022020756/2022|EPI_ISL_10550568|2022-02-18	21K (Omicron)	BA.1.1	8.21778	good	44	36	0	0	34	15	0	1074	0	5
hCoV-19/USA/WI-MHDL-2022030026/2022|EPI_ISL_10606468|2022-02-18	21K (Omicron)	BA.1.1	2.79014	good	55	36	0	0	45	15	0	751	0	5
hCoV-19/USA/WI-MHDL-2022030554/2022|EPI_ISL_11301570|2022-03-01	21K (Omicron)	BA.1.1	0.173611	good	62	39	9	0	50	16	1	0	0	6
hCoV-19/USA/WI-MHDL-2022020758/2022|EPI_ISL_10550570|2022-02-18	21K (Omicron)	BA.1.20	3.00444	good	53	36	0	0	44	15	0	768	0	5
hCoV-19/USA/WI-MHDL-2022030028/2022|EPI_ISL_10606470|2022-02-18	21K (Omicron)	BA.1.1.18	0.920178	good	54	39	9	0	44	16	1	559	0	5
hCoV-19/USA/WI-MHDL-2022020759/2022|EPI_ISL_10550571|2022-02-18	21K (Omicron)	BA.1.1	8.32429	good	43	36	0	0	32	15	0	1079	0	5
hCoV-19/USA/WI-MHDL-2022020760/2022|EPI_ISL_10550572|2022-02-18	21K (Omicron)	BA.1.1	8.21778	good	45	36	0	0	34	15	0	1074	0	5
hCoV-19/USA/WI-MHDL-2022030030/2022|EPI_ISL_10606472|2022-02-18	21K (Omicron)	BA.1.1	77.701	mediocre	42	36	0	0	32	15	0	2680	0	5
hCoV-19/USA/WI-MHDL-2022020761/2022|EPI_ISL_10550573|2022-02-18	21K (Omicron)	BA.1.1	37.2552	mediocre	43	36	0	0	32	15	0	1948	0	5
hCoV-19/USA/WI-MHDL-2022020762/2022|EPI_ISL_10550574|2022-02-19	21L (Omicron)	BA.2.10	0.757545	good	71	53	0	0	54	12	0	535	0	5
hCoV-19/USA/WI-MHDL-2022020765/2022|EPI_ISL_10550576|2022-02-19	21K (Omicron)	BA.1.1	8.21778	good	44	36	0	0	33	15	0	1074	0	5
hCoV-19/USA/WI-MHDL-2022020768/2022|EPI_ISL_10550578|2022-02-08	21K (Omicron)	BA.1	0.688285	good	51	39	9	0	43	16	1	524	0	5
